# Supplementary material for: Causal relationship between gut microbiota and polycystic ovary syndrome: a literature review and Mendelian randomization study
Source: Front Endocrinol (Lausanne). 2024 Feb 1;15:1280983. doi: 10.3389/fendo.2024.1280983 (PMC10867277; doi:10.3389/fendo.2024.1280983)
Supplement: Supplementary file 1 [file Table_1.xlsx]

## Sheet: Supplementary Table 1
Summary of gut microbiota abundances in populations from different countries
China	Phylum	Increasse	Decrease	Family	Increasse	Decrease	Genus	Increasse	Decrease	Species or Genus	Increasse	Decrease
	Bacteroidetes		Chen 2021	Ruminococcaceae	Zeng 2018	Liu2017	Bacteroides	Liu 2017	Chu 2020	Faecalibacterium		Zhang 2019
	Firmicutes		Chen 2021			Li 2022		Qi 2019		Bifidobacterium spp.		Zhang 2019
	Proteobacteria		Chen 2021	Bacteroidaceae	zeng 2018			Zhang 2019		Collinsella aerofaciens	Zhang 2019
	Actinobacteria		Chen 2021	Prevotellaceae		zeng 2018		Liang 2021		Bacteroides fragilis	Dong 2021
	Fusobacteria	Chen 2021				Li 2022	Akkermansia		Liu 2017	Dialister succinatiphilus	Dong 2021
				Lachnospiraceae	Zeng 2018	Liang2020	Ruminococcus		Liu 2017	Prevotella stercorea	Dong 2021
				Barnesiellaceae		Dong 2021	Akkermansia		Liu 2017	Ruminococcus gnavus	Dong 2021
				Christensenellaceae		Dong 2021	Escherichia	Liu 2017		Roseburia spp.	Dong 2021
				Aerococcaceae		Li 2022	Parabacteroides	Zhang 2019
							Lactobacillus	Zhang 2019
							Oscillibacter	Zhang 2019
							Clostridium	Zhang 2019	Chu 2020
							Blautia		Zhang 2019
							Lachnospira		Zhang 2019
							Escherichia	Zhang 2019
								Liang 2021
							Bifidobacterium		Zhang 2019
							Coprococcus	Zhou 2020
							Lactococcus	Zhou 2020
							Subdoligranulum	Liang 2020
							Prevotella		Chu 2020
									Chen 2021
							Fusicatenibacter		Dong 2021
							Haemophilus		Dong 2021
							Erysipelatoclostridium		Li 2022
							Abiotrophia		Li 2022
							Klebsiella	Li 2022
Turkey	Phylum	Increasse	Decrease	Family	Increasse	Decrease	Genus	Increasse	Decrease	Species or Genus	Increasse	Decrease
	Proteobacteria	Mammadova 2021		Ruminococcaceae	Eyupoglu 2020		Roseburia		Mammadova 2021	Clostridium cluster XVII		Mammadova 2021
				Erysipelotrichaceae	Mammadova 2021					Clostridium sensu stricto		Mammadova 2021
				Enterobacteriaceae	Mammadova 2021
Austria	Phylum	Increasse	Decrease	Family	Increasse	Decrease	Genus	Increasse	Decrease	Species or Genus	Increasse	Decrease
	Tenericutes		Lindheim 2017	S24-7		Lindheim 2017
Spain	Phylum	Increasse	Decrease	Family	Increasse	Decrease	Genus	Increasse	Decrease	Species or Genus	Increasse	Decrease
							Catenibacterium	Insenser 2018
							Kandleria	Insenser 2018
Poland	Phylum	Increasse	Decrease	Family	Increasse	Decrease	Genus	Increasse	Decrease	Species or Genus	Increasse	Decrease
										Faecalibacterium prausnitzii	Torres 2018
										Ruminococcus bromii.		Torres 2018
										Blautia spp.	Torres 2018
										Roseburia spp.		Torres 2018
										Anaerococcus spp.		Torres 2018
America	Phylum	Increasse	Decrease	Family	Increasse	Decrease	Genus	Increasse	Decrease	Species or Genus	Increasse	Decrease
	Actinobacteria	Jobira 2020		Bacteroidaceae		Jobira2020	Bacteroides		Jobira 2020
				Porphyromonadaceae		Jobira2020	Bacteroides		Jobira 2020
				Lactobacillaceae	Jobira 2020
				Streptococcaceae	Jobira 2020
Estonia	Phylum	Increasse	Decrease	Family	Increasse	Decrease	Genus	Increasse	Decrease	Species or Genus	Increasse	Decrease
							RuminococcaceaeUCG002	Lüll 2021
							Bifidobacterium	Lüll 2021
							Eubacterium	Lüll 2021

## Sheet: Supplementary Table 2
Quality assessment of included non-randomized studies based on RoBANS tool
Study	Year	Selection of participants	Confounding variables	Measurement of exposure	Blinding of outcome assessments	Incomplete outcome data	Selective outcome reporting
Liu	2017	(+)	(+)	(+)	(+)	(+)	(+)
Lindheim	2017	(-)	(-)	(+)		(+)	(+)
Insenser	2018	(-)	(+)	(+)		(+)	(+)
Zeng	2018	(-)	(+)	(+)		(+)	(+)
Torres	2018	(+)	(+)	(+)		(+)	(+)
Qi	2019	(+)	(+)	(+)		(+)	(+)
Zhang	2019	(+)	(+)	(+)		(+)	(+)
Zhou	2020	(+)	(+)	(+)		(+)	(+)
Jobira	2020	(+)	(+)	(+)		(+)	(+)
Liang	2020	(-)	(+)	(+)		(+)	(+)
Chu	2020	(+)	(+)	(+)	(+)	(+)	(+)
Eyupoglu	2020	(+)	(+)	(+)		(+)	(+)
Chen	2021	(+)	(+)	(+)		(+)	(+)
Lüll	2021	(-)	(-)	(+)	(+)	(+)	(+)
Liang	2021	(-)	(+)	(+)		(+)	(+)
Dong	2021	(+)	(-)	(+)		(+)	(+)
Mammadova	2021	(+)	(+)	(+)		(+)	(+)
Li	2022	(+)	(+)	(+)	(+)	(+)	(+)
In this table, (+) sign denotes a low risk of bias, blank denotes an unclear risk of bias, and – sign denotes a high risk of bias

## Sheet: Supplementary Table 3
Instrumental variables used in MR analysis of the association between gut microbiota and PCOS
						Exposure (gut microbiota)			Outcome (PCOS)
Exposure (Bacterial genera)	SNP	Chr	Effect allele	Other allele	F_value	Beta	SE	P_value	Beta	SE	P_value
phylum.Actinobacteria.id.400	rs10841473	12	G	G	20.52	-0.06	0.01	2.22e-06	0.02	0.04	0.58
phylum.Actinobacteria.id.400	rs11655079	17	T	T	22.24	-0.06	0.01	6.45e-06	0	0.03	0.97
phylum.Actinobacteria.id.400	rs11745923	5	G	G	20.64	0.06	0.01	1.06e-06	-0.03	0.03	0.33
phylum.Actinobacteria.id.400	rs12049045	1	A	A	20.06	0.05	0.01	8.01e-06	0.03	0.03	0.41
phylum.Actinobacteria.id.400	rs12899991	15	A	A	21.16	0.07	0.02	3.24e-06	0	0.04	0.92
phylum.Actinobacteria.id.400	rs134366	22	G	G	19.57	0.11	0.02	1.93e-06	0.09	0.07	0.17
phylum.Actinobacteria.id.400	rs1376754	2	G	G	21.85	0.05	0.01	6e-06	-0.04	0.03	0.28
phylum.Actinobacteria.id.400	rs1515761	10	T	T	19.06	0.08	0.02	7.21e-06	-0.02	0.05	0.65
phylum.Actinobacteria.id.400	rs182549	2	C	C	21.12	0.11	0.01	2.47e-20	-0.04	0.04	0.31
phylum.Actinobacteria.id.400	rs4945008	11	A	A	22.55	0.05	0.01	8.41e-06	0.05	0.03	0.16
phylum.Actinobacteria.id.400	rs6660520	1	A	A	19.58	0.07	0.01	1.22e-07	0.01	0.04	0.84
phylum.Actinobacteria.id.400	rs6893855	5	C	C	20.45	-0.08	0.02	8.81e-06	0.01	0.05	0.87
phylum.Actinobacteria.id.400	rs72767435	15	T	T	24.37	-0.13	0.03	3.88e-06	0.16	0.1	0.12
phylum.Actinobacteria.id.400	rs7322849	13	T	T	22.23	0.09	0.02	9.87e-07	0	0.07	0.95
phylum.Actinobacteria.id.400	rs80083040	8	T	T	19.81	0.16	0.03	7.59e-06	-0.12	0.1	0.22
phylum.Actinobacteria.id.400	rs8047955	16	A	A	21.45	0.06	0.01	8.16e-07	0.06	0.03	0.1
phylum.Actinobacteria.id.400	rs857444	6	C	C	22.43	0.05	0.01	1.01e-05	-0.02	0.03	0.46
phylum.Actinobacteria.id.400	rs961091	7	G	G	24.97	0.05	0.01	8.44e-06	0.02	0.03	0.63
phylum.Bacteroidetes.id.905	rs10803434	1	A	A	22.25	-0.07	0.01	3.26e-06	0	0.03	0.97
phylum.Bacteroidetes.id.905	rs12977163	19	G	G	22.77	0.07	0.02	7.22e-06	-0.06	0.03	0.08
phylum.Bacteroidetes.id.905	rs140912403	9	C	C	21.54	-0.16	0.03	4.25e-07	0.07	0.07	0.33
phylum.Bacteroidetes.id.905	rs17061716	3	G	G	22.81	0.09	0.02	7.91e-06	-0.08	0.05	0.08
phylum.Bacteroidetes.id.905	rs34569731	2	A	A	20.55	0.07	0.02	7.63e-06	-0.05	0.05	0.33
phylum.Bacteroidetes.id.905	rs55876211	3	C	C	22.69	-0.08	0.02	1.14e-05	-0.07	0.04	0.08
phylum.Bacteroidetes.id.905	rs62285697	3	C	C	22.86	0.08	0.02	8.54e-06	0.06	0.04	0.16
phylum.Bacteroidetes.id.905	rs76784716	2	A	A	19.38	0.13	0.03	6.43e-07	-0.01	0.06	0.91
phylum.Bacteroidetes.id.905	rs7960664	12	G	G	19.64	0.1	0.02	6.6e-06	0.01	0.05	0.91
phylum.Bacteroidetes.id.905	rs9813022	3	A	A	23.37	-0.08	0.02	1.05e-06	0	0.03	0.99
phylum.Bacteroidetes.id.905	rs10034695	4	C	C	20.21	-0.1	0.02	2.52e-05	0.06	0.07	0.4
phylum.Bacteroidetes.id.905	rs11110282	12	A	A	20.16	-0.1	0.02	3.24e-06	-0.09	0.06	0.15
phylum.Bacteroidetes.id.905	rs111552159	4	C	C	20.83	0.13	0.03	8.11e-06	0.11	0.07	0.13
phylum.Bacteroidetes.id.905	rs11730038	4	G	G	18.04	-0.06	0.01	9.57e-07	0.01	0.04	0.77
phylum.Cyanobacteria.id.1500	rs12797734	11	T	T	19.01	0.06	0.01	6.41e-06	-0.03	0.04	0.55
phylum.Cyanobacteria.id.1500	rs13068444	3	A	A	19.54	0.06	0.01	1.05e-05	0.03	0.04	0.42
phylum.Cyanobacteria.id.1500	rs1595463	2	C	C	20.34	0.05	0.01	1.12e-05	0.01	0.03	0.68
phylum.Cyanobacteria.id.1500	rs1962325	3	C	C	19.93	0.06	0.01	1.38e-06	0.04	0.04	0.23
phylum.Cyanobacteria.id.1500	rs28564647	9	T	T	22.95	-0.06	0.01	8.36e-06	-0.05	0.04	0.24
phylum.Cyanobacteria.id.1500	rs2952251	8	A	A	20.91	-0.06	0.01	1.34e-06	-0.08	0.04	0.03
phylum.Cyanobacteria.id.1500	rs34989881	19	A	A	21.68	0.11	0.02	6.37e-06	-0.16	0.06	0.01
phylum.Cyanobacteria.id.1500	rs35344081	16	G	G	20.8	0.06	0.01	1.08e-06	0	0.04	0.97
phylum.Cyanobacteria.id.1500	rs4028634	17	T	T	24.36	0.05	0.01	2.14e-06	0.05	0.03	0.1
phylum.Cyanobacteria.id.1500	rs4459992	4	T	T	19.88	0.05	0.01	4.12e-06	-0.03	0.04	0.42
phylum.Euryarchaeota.id.55	rs57872228	1	C	C	32.37	-0.07	0.01	1.09e-06	0.02	0.04	0.55
phylum.Euryarchaeota.id.55	rs694949	15	A	A	22.21	-0.08	0.02	6.57e-06	-0.03	0.05	0.57
phylum.Euryarchaeota.id.55	rs74352383	6	T	T	19.67	-0.1	0.02	1.48e-06	-0.14	0.06	0.02
phylum.Euryarchaeota.id.55	rs74663707	3	C	C	20.21	0.1	0.02	1.24e-05	-0.04	0.08	0.65
phylum.Euryarchaeota.id.55	rs76717940	3	T	T	20.02	0.16	0.03	1.62e-06	0.07	0.07	0.36
phylum.Euryarchaeota.id.55	rs77558518	5	A	A	20.53	-0.11	0.02	1.49e-06	0.06	0.07	0.38
phylum.Euryarchaeota.id.55	rs78938557	7	T	T	20.07	0.11	0.02	3.51e-06	-0.01	0.07	0.88
phylum.Euryarchaeota.id.55	rs9581006	13	C	C	21.25	0.23	0.05	1.45e-06	-0.05	0.07	0.51
phylum.Euryarchaeota.id.55	rs11146701	10	A	A	20.23	0.05	0.01	7.03e-06	0.01	0.04	0.81
phylum.Euryarchaeota.id.55	rs111845179	14	T	T	22.59	0.1	0.02	1.59e-06	0.12	0.07	0.07
phylum.Euryarchaeota.id.55	rs12938514	17	A	A	20.88	-0.2	0.04	1.53e-06	-0.06	0.13	0.64
phylum.Euryarchaeota.id.55	rs13291434	9	T	T	20.36	0.07	0.01	3.53e-06	0.05	0.05	0.25
phylum.Euryarchaeota.id.55	rs1505366	2	T	T	22.07	-0.11	0.02	8.61e-06	-0.05	0.08	0.52
phylum.Firmicutes.id.1672	rs17343978	22	A	A	20.94	-0.06	0.01	4.44e-06	0.05	0.04	0.17
phylum.Firmicutes.id.1672	rs2032750	2	T	T	20.2	-0.05	0.01	1.94e-06	-0.02	0.03	0.55
phylum.Firmicutes.id.1672	rs4916508	3	G	G	23.46	-0.05	0.01	9.34e-06	0.01	0.03	0.76
phylum.Firmicutes.id.1672	rs55773148	13	G	G	24.66	-0.12	0.02	2.86e-07	-0.06	0.07	0.38
phylum.Firmicutes.id.1672	rs62531359	8	T	T	26.12	0.07	0.01	1.22e-05	-0.04	0.05	0.43
phylum.Firmicutes.id.1672	rs62575403	9	C	C	26.29	0.14	0.03	6.75e-06	0.02	0.08	0.85
phylum.Firmicutes.id.1672	rs72706335	1	T	T	20.35	-0.22	0.05	6.57e-06	-0.11	0.08	0.19
phylum.Firmicutes.id.1672	rs73846128	3	A	A	18.94	-0.06	0.01	1.18e-06	0	0.04	0.95
phylum.Firmicutes.id.1672	rs7546249	1	T	T	21.13	-0.06	0.01	1.66e-06	0	0.04	0.94
phylum.Firmicutes.id.1672	rs79585701	8	A	A	21.9	0.06	0.01	1.54e-05	-0.07	0.04	0.09
phylum.Firmicutes.id.1672	rs929878	16	C	C	22.88	-0.05	0.01	6.37e-06	0.01	0.04	0.8
phylum.Firmicutes.id.1672	rs11128180	3	A	A	21.67	0.06	0.01	4.13e-06	-0.02	0.04	0.6
phylum.Firmicutes.id.1672	rs12467854	2	G	G	21.45	0.06	0.01	1.13e-06	-0.03	0.04	0.5
phylum.Firmicutes.id.1672	rs1511453	4	A	A	22.79	0.09	0.02	3.54e-06	0.12	0.06	0.06
phylum.Firmicutes.id.1672	rs1928341	1	A	A	22.26	0.05	0.01	1.93e-06	0.07	0.03	0.03
phylum.Firmicutes.id.1672	rs2321387	13	G	G	19.93	-0.05	0.01	6.18e-06	-0.05	0.03	0.08
phylum.Firmicutes.id.1672	rs2367850	3	G	G	21.46	0.06	0.01	9.14e-07	0.07	0.05	0.16
phylum.Firmicutes.id.1672	rs2613606	7	C	C	21.73	-0.05	0.01	2.56e-06	0.02	0.03	0.46
phylum.Firmicutes.id.1672	rs320161	9	A	A	24.8	0.06	0.01	5.77e-06	0.01	0.04	0.83
phylum.Lentisphaerae.id.2238	rs4033856	4	C	C	20.26	0.08	0.02	6.44e-07	-0.08	0.05	0.14
phylum.Lentisphaerae.id.2238	rs56386628	8	C	C	20.62	-0.06	0.01	4.52e-06	0.04	0.04	0.29
phylum.Lentisphaerae.id.2238	rs6087811	20	T	T	18.27	-0.1	0.02	8.34e-07	-0.02	0.06	0.74
phylum.Lentisphaerae.id.2238	rs62395635	5	T	T	20.67	0.11	0.02	3.32e-06	-0.06	0.06	0.33
phylum.Lentisphaerae.id.2238	rs72747231	9	C	C	22.2	-0.14	0.03	2.26e-06	-0.06	0.08	0.47
phylum.Lentisphaerae.id.2238	rs75242906	15	C	C	20.07	-0.12	0.03	1.61e-05	-0.03	0.08	0.67
phylum.Lentisphaerae.id.2238	rs9964679	18	A	A	19.6	0.05	0.01	4.1e-06	0.01	0.03	0.66
phylum.Lentisphaerae.id.2238	rs10774377	12	A	A	19.21	0.05	0.01	3.75e-06	0.11	0.04	0
phylum.Lentisphaerae.id.2238	rs112334273	21	G	G	21.96	0.06	0.01	4.87e-07	0.02	0.04	0.57
phylum.Lentisphaerae.id.2238	rs13105690	4	T	T	19.94	-0.05	0.01	7.57e-06	-0.03	0.04	0.49
phylum.Lentisphaerae.id.2238	rs13179700	5	T	T	24.63	0.05	0.01	2.98e-06	0.04	0.03	0.27
phylum.Proteobacteria.id.2375	rs13421739	2	C	C	20.57	0.09	0.02	7.6e-07	-0.16	0.06	0.01
phylum.Proteobacteria.id.2375	rs1842454	5	G	G	22.13	-0.05	0.01	1.73e-05	-0.01	0.04	0.78
phylum.Proteobacteria.id.2375	rs2273429	14	A	A	20.99	-0.07	0.02	2.26e-06	-0.03	0.05	0.56
phylum.Proteobacteria.id.2375	rs3792064	2	G	G	25.18	0.08	0.02	1.31e-05	0.03	0.06	0.57
phylum.Proteobacteria.id.2375	rs6126494	20	G	G	20.36	-0.1	0.02	4.67e-06	0.09	0.07	0.18
phylum.Proteobacteria.id.2375	rs6797343	3	G	G	20.04	0.06	0.01	1.07e-05	0.01	0.04	0.9
phylum.Proteobacteria.id.2375	rs6814436	4	T	T	22.19	0.07	0.02	9.27e-07	-0.04	0.04	0.42
phylum.Proteobacteria.id.2375	rs6815608	4	T	T	21.78	0.1	0.02	8.55e-07	0.17	0.06	0.01
phylum.Proteobacteria.id.2375	rs6934062	6	G	G	20.64	0.05	0.01	6.29e-06	0.04	0.04	0.33
phylum.Proteobacteria.id.2375	rs72738886	5	T	T	26.18	0.09	0.02	5.38e-06	-0.04	0.05	0.51
phylum.Proteobacteria.id.2375	rs72915163	18	T	T	20.15	-0.06	0.01	1.44e-06	-0.07	0.04	0.07
phylum.Proteobacteria.id.2375	rs76767978	3	G	G	21.05	0.07	0.02	7.79e-06	-0.02	0.05	0.61
phylum.Proteobacteria.id.2375	rs76860606	6	C	C	22.46	0.09	0.02	2.59e-05	0.01	0.07	0.84
phylum.Proteobacteria.id.2375	rs11073596	15	T	T	21.84	0.05	0.01	8.11e-06	0.06	0.04	0.1
phylum.Tenericutes.id.3919	rs11250875	10	T	T	24.96	0.06	0.01	3.49e-06	-0.04	0.04	0.26
phylum.Tenericutes.id.3919	rs11656361	17	A	A	24.18	0.08	0.02	1.06e-05	0.04	0.06	0.44
phylum.Tenericutes.id.3919	rs12974142	19	G	G	23.27	0.08	0.02	8.31e-06	-0.05	0.05	0.36
phylum.Tenericutes.id.3919	rs13307134	7	C	C	21.38	0.06	0.01	7.46e-06	-0.01	0.04	0.84
phylum.Tenericutes.id.3919	rs1397793	5	G	G	20.29	-0.05	0.01	9.15e-06	0.06	0.04	0.09
phylum.Tenericutes.id.3919	rs1816223	12	A	A	20.58	-0.06	0.01	5.51e-06	0.04	0.04	0.32
phylum.Tenericutes.id.3919	rs240104	1	T	T	20.77	-0.06	0.01	1.96e-06	0.01	0.04	0.71
phylum.Tenericutes.id.3919	rs2442778	3	G	G	21.53	-0.12	0.03	6.72e-06	-0.09	0.07	0.2
phylum.Tenericutes.id.3919	rs3025411	9	A	A	19.87	0.09	0.02	9.72e-06	0.05	0.08	0.48
phylum.Tenericutes.id.3919	rs34739816	17	G	G	92.43	0.1	0.02	3.37e-06	0.11	0.06	0.07
phylum.Tenericutes.id.3919	rs62448869	7	T	T	19.88	-0.05	0.01	8.2e-06	0.01	0.03	0.87
phylum.Tenericutes.id.3919	rs67561917	20	A	A	20.06	-0.07	0.02	3.56e-06	-0.02	0.05	0.7
phylum.Verrucomicrobia.id.3982	rs719099	10	A	A	21.12	0.08	0.02	5.86e-07	-0.02	0.05	0.64
phylum.Verrucomicrobia.id.3982	rs76779974	5	C	C	20.34	0.08	0.02	6.53e-06	0.05	0.05	0.32
phylum.Verrucomicrobia.id.3982	rs80046645	5	C	C	21.37	0.26	0.06	5.31e-06	0.08	0.08	0.32
phylum.Verrucomicrobia.id.3982	rs8010111	14	G	G	11.43	-0.1	0.02	6.52e-06	-0.05	0.07	0.47
phylum.Verrucomicrobia.id.3982	rs112381107	9	C	C	22.67	0.21	0.05	6.14e-06	-0.15	0.08	0.06
phylum.Verrucomicrobia.id.3982	rs11599763	10	T	T	31.04	-0.05	0.01	3.56e-06	-0.07	0.03	0.05
phylum.Verrucomicrobia.id.3982	rs16851319	1	G	G	21.09	-0.07	0.02	2.91e-06	0.04	0.05	0.39
phylum.Verrucomicrobia.id.3982	rs17084793	18	G	G	21.21	-0.07	0.02	8.38e-06	-0.03	0.04	0.49
phylum.Verrucomicrobia.id.3982	rs17791387	9	A	A	19.29	-0.07	0.02	1.83e-06	0.01	0.04	0.81
phylum.Verrucomicrobia.id.3982	rs2692012	1	A	A	21.28	0.11	0.03	1.33e-05	-0.09	0.07	0.2
phylum.Verrucomicrobia.id.3982	rs2838334	21	G	G	23.48	0.06	0.01	6.03e-06	0	0.03	0.95
phylum.Verrucomicrobia.id.3982	rs3935584	2	C	C	19.78	-0.05	0.01	6.01e-06	-0.01	0.03	0.84
class.Actinobacteria.id.419	rs4506934	17	C	C	20.24	-0.09	0.02	3.25e-06	-0.04	0.05	0.42
class.Actinobacteria.id.419	rs55744759	8	A	A	22.77	-0.08	0.02	4.96e-06	0.03	0.05	0.54
class.Actinobacteria.id.419	rs6058181	20	C	C	19.03	0.08	0.02	6.51e-07	0.03	0.05	0.58
class.Actinobacteria.id.419	rs62020470	15	A	A	21.15	-0.06	0.01	6.03e-06	0.08	0.04	0.03
class.Actinobacteria.id.419	rs7936267	11	A	A	19.5	-0.06	0.01	5.29e-06	0.01	0.03	0.71
class.Actinobacteria.id.419	rs9928243	16	C	C	21.77	-0.05	0.01	4.78e-06	0.05	0.03	0.09
class.Actinobacteria.id.419	rs10781552	10	C	C	21.01	-0.06	0.01	1.96e-06	0.03	0.03	0.44
class.Actinobacteria.id.419	rs17530232	13	A	A	23.68	0.1	0.02	4.49e-06	0.15	0.08	0.05
class.Actinobacteria.id.419	rs1884466	1	C	C	19.28	-0.05	0.01	8.78e-06	0.02	0.03	0.44
class.Actinobacteria.id.419	rs2300774	3	G	G	25.28	0.05	0.01	9.18e-07	0.02	0.03	0.52
class.Actinobacteria.id.419	rs290833	1	T	T	22.06	-0.05	0.01	7.98e-06	0.01	0.03	0.66
class.Actinobacteria.id.419	rs35161940	17	T	T	19.83	-0.08	0.02	1.52e-06	0.05	0.05	0.31
class.Actinobacteria.id.419	rs4078432	14	C	C	23.14	-0.06	0.01	5.31e-06	-0.01	0.04	0.71
class.Actinobacteria.id.419	rs56970041	14	T	T	19.28	0.07	0.02	1.07e-05	0.04	0.05	0.39
class.Actinobacteria.id.419	rs62504403	8	C	C	18.59	0.07	0.01	1e-07	0.04	0.04	0.35
class.Actinobacteria.id.419	rs7234058	18	T	T	20.46	-0.09	0.02	1.1e-06	-0.06	0.06	0.35
class.Actinobacteria.id.419	rs7826267	8	T	T	21.49	-0.08	0.02	2.51e-05	0.14	0.07	0.06
class.Actinobacteria.id.419	rs8003149	14	C	C	23.76	0.05	0.01	4.04e-06	-0.05	0.04	0.13
class.Alphaproteobacteria.id.2379	rs921306	5	T	T	21.12	0.05	0.01	6.02e-06	0	0.03	0.9
class.Alphaproteobacteria.id.2379	rs11181912	12	G	G	22.24	-0.06	0.01	1.09e-06	-0.03	0.03	0.34
class.Alphaproteobacteria.id.2379	rs12404135	1	A	A	20.9	-0.08	0.02	4.76e-06	-0.01	0.05	0.76
class.Alphaproteobacteria.id.2379	rs2234691	10	T	T	19.79	0.08	0.02	9.14e-06	0.04	0.05	0.37
class.Alphaproteobacteria.id.2379	rs6469506	8	T	T	19.64	0.05	0.01	3.25e-06	0.01	0.03	0.73
class.Alphaproteobacteria.id.2379	rs6706173	2	A	A	21.56	0.07	0.01	3.94e-07	-0.03	0.04	0.53
class.Alphaproteobacteria.id.2379	rs75101789	3	C	C	21.15	0.07	0.02	7.73e-06	-0.02	0.04	0.71
class.Alphaproteobacteria.id.2379	rs79795896	18	A	A	20.4	-0.16	0.04	5.87e-06	0.01	0.08	0.9
class.Alphaproteobacteria.id.2379	rs9494710	6	C	C	24.47	-0.05	0.01	5.48e-06	-0.05	0.04	0.18
class.Alphaproteobacteria.id.2379	rs9973122	18	T	T	20.49	0.07	0.02	5.24e-06	-0.04	0.05	0.42
class.Bacilli.id.1673	rs1002941	15	G	G	19.83	0.11	0.02	6.85e-06	-0.02	0.04	0.59
class.Bacilli.id.1673	rs11770843	7	C	C	20.55	0.11	0.02	3.18e-06	0	0.04	0.95
class.Bacilli.id.1673	rs17114848	15	G	G	27.84	0.15	0.03	2.62e-06	-0.01	0.05	0.89
class.Bacilli.id.1673	rs2031282	13	A	A	19.21	0.12	0.03	5.99e-06	-0.05	0.05	0.3
class.Bacilli.id.1673	rs2731834	5	C	C	20.49	0.11	0.02	3.86e-06	0	0.04	0.9
class.Bacilli.id.1673	rs2825714	21	A	A	20.78	-0.14	0.03	2.03e-06	-0.03	0.05	0.6
class.Bacilli.id.1673	rs62570196	9	C	C	20.36	-0.22	0.04	8.72e-07	0.02	0.06	0.75
class.Bacilli.id.1673	rs72640280	1	A	A	21.41	0.22	0.05	5.92e-06	-0.06	0.06	0.31
class.Bacilli.id.1673	rs73113483	3	T	T	24.92	-0.13	0.03	5.5e-06	-0.02	0.05	0.67
class.Bacilli.id.1673	rs77599476	20	A	A	23.73	0.23	0.05	1.62e-06	-0.02	0.07	0.8
class.Bacilli.id.1673	rs10148250	14	G	G	21.11	0.09	0.02	8.31e-06	0	0.04	0.97
class.Bacilli.id.1673	rs10738747	9	G	G	19.67	0.08	0.02	9.99e-06	0.02	0.03	0.55
class.Bacilli.id.1673	rs11150282	16	T	T	20.89	0.1	0.02	5.07e-07	0	0.03	0.91
class.Bacilli.id.1673	rs113884518	9	T	T	21.11	-0.21	0.05	6.38e-06	0.19	0.08	0.02
class.Bacilli.id.1673	rs1221147	9	T	T	20.42	0.12	0.03	8.83e-06	-0.01	0.05	0.88
class.Bacilli.id.1673	rs16851659	1	G	G	23.17	-0.09	0.02	1.54e-06	-0.02	0.03	0.55
class.Bacilli.id.1673	rs28678345	17	T	T	20.11	0.21	0.05	5.05e-06	-0.05	0.07	0.48
class.Bacilli.id.1673	rs367480	11	G	G	19.96	-0.08	0.02	6.54e-06	0	0.03	0.95
class.Bacilli.id.1673	rs4129395	9	G	G	22.64	0.09	0.02	1.29e-06	-0.01	0.03	0.8
class.Bacilli.id.1673	rs73074665	7	A	A	20.8	0.17	0.04	2.97e-06	0.01	0.06	0.86
class.Bacilli.id.1673	rs789069	18	A	A	22.79	-0.1	0.02	9.9e-06	-0.02	0.04	0.6
class.Bacilli.id.1673	rs79790072	15	T	T	20.38	0.23	0.05	3.36e-06	0.05	0.08	0.51
class.Bacteroidia.id.912	rs9864379	3	T	T	20.14	-0.16	0.03	4.76e-08	0.13	0.05	0.01
class.Bacteroidia.id.912	rs10202904	2	T	T	24.87	-0.12	0.02	2.3e-07	0	0.03	0.93
class.Bacteroidia.id.912	rs10424197	19	G	G	22.04	-0.11	0.02	6.94e-06	0.02	0.03	0.5
class.Bacteroidia.id.912	rs11018665	11	A	A	20.14	0.11	0.03	8.61e-06	-0.01	0.03	0.78
class.Bacteroidia.id.912	rs12825290	12	C	C	24.69	-0.22	0.05	1.12e-05	0.08	0.07	0.26
class.Bacteroidia.id.912	rs4257531	3	G	G	22.37	0.16	0.04	6.57e-06	-0.01	0.05	0.88
class.Bacteroidia.id.912	rs56131665	5	G	G	20.61	0.18	0.04	5.46e-06	-0.01	0.06	0.87
class.Bacteroidia.id.912	rs62241835	3	G	G	21.25	-0.2	0.04	1.14e-06	0.08	0.06	0.16
class.Bacteroidia.id.912	rs6508769	19	T	T	20.94	0.15	0.03	8.35e-06	0.02	0.05	0.72
class.Bacteroidia.id.912	rs73068003	7	G	G	18.97	-0.16	0.04	6.95e-06	0.04	0.05	0.37
class.Bacteroidia.id.912	rs73457410	13	A	A	20.91	0.22	0.04	8.18e-07	0.01	0.06	0.88
class.Bacteroidia.id.912	rs75208022	12	C	C	23.42	-0.23	0.05	3.16e-06	0.08	0.06	0.18
class.Bacteroidia.id.912	rs894996	4	C	C	20.19	0.22	0.04	1.35e-06	0.06	0.06	0.32
class.Bacteroidia.id.912	rs10108398	8	G	G	20.47	0.08	0.02	5.85e-07	0	0.04	0.92
class.Bacteroidia.id.912	rs12566890	1	T	T	19.98	-0.1	0.02	1.19e-05	0.01	0.06	0.91
class.Bacteroidia.id.912	rs17214486	14	C	C	20.84	0.06	0.01	6.89e-06	0.03	0.03	0.35
class.Betaproteobacteria.id.2867	rs2464826	7	A	A	21.41	0.09	0.02	8.27e-06	0.01	0.05	0.78
class.Betaproteobacteria.id.2867	rs28537087	15	G	G	22.33	0.08	0.02	1.31e-05	-0.04	0.05	0.4
class.Betaproteobacteria.id.2867	rs3768491	1	A	A	20.78	-0.07	0.01	4.9e-06	0.05	0.03	0.17
class.Betaproteobacteria.id.2867	rs4885016	13	T	T	20.65	-0.08	0.02	6.41e-06	0	0.04	0.92
class.Betaproteobacteria.id.2867	rs6043847	20	T	T	20.45	-0.11	0.02	3.78e-06	0	0.06	0.97
class.Betaproteobacteria.id.2867	rs67374027	2	A	A	19.6	0.08	0.02	1.17e-06	0	0.04	0.93
class.Betaproteobacteria.id.2867	rs72901605	11	T	T	21.29	-0.08	0.02	2.29e-06	0.09	0.04	0.04
class.Betaproteobacteria.id.2867	rs74603314	14	T	T	19.92	0.22	0.05	1.69e-06	0.04	0.08	0.58
class.Betaproteobacteria.id.2867	rs78169027	11	A	A	20.51	-0.11	0.02	5.03e-06	0.02	0.06	0.73
class.Betaproteobacteria.id.2867	rs10787507	10	G	G	19.68	-0.05	0.01	1.78e-05	0.01	0.04	0.83
class.Betaproteobacteria.id.2867	rs1135612	7	G	G	20.69	0.05	0.01	8.77e-06	-0.06	0.04	0.07
class.Betaproteobacteria.id.2867	rs13086907	3	G	G	21.31	0.06	0.01	2.07e-06	-0.03	0.04	0.43
class.Betaproteobacteria.id.2867	rs1447205	8	G	G	20.18	-0.05	0.01	3.62e-06	0.02	0.03	0.49
class.Betaproteobacteria.id.2867	rs1643968	5	T	T	21.34	-0.06	0.01	4.81e-07	-0.07	0.03	0.05
class.Betaproteobacteria.id.2867	rs1649999	10	A	A	21.04	0.07	0.02	6.81e-06	-0.05	0.05	0.38
class.Clostridia.id.1859	rs2834062	21	A	A	19.45	0.05	0.01	7.01e-06	-0.04	0.03	0.23
class.Clostridia.id.1859	rs4722181	7	T	T	21.01	0.05	0.01	2.15e-06	-0.02	0.03	0.45
class.Clostridia.id.1859	rs60274479	16	T	T	19.76	-0.07	0.01	8.76e-07	-0.02	0.04	0.63
class.Clostridia.id.1859	rs61249479	9	A	A	23.67	0.08	0.02	4.06e-06	0.04	0.05	0.49
class.Clostridia.id.1859	rs71405394	15	G	G	17.29	-0.11	0.02	2.06e-06	-0.09	0.07	0.23
class.Clostridia.id.1859	rs73232831	4	G	G	21.31	-0.15	0.03	1.43e-06	0	0.07	0.95
class.Clostridia.id.1859	rs9423647	10	G	G	20	0.05	0.01	5.58e-06	0.02	0.03	0.55
class.Clostridia.id.1859	rs11184341	1	G	G	20.26	0.07	0.01	4.07e-06	-0.05	0.03	0.11
class.Clostridia.id.1859	rs111862613	12	T	T	22.08	0.09	0.02	4.03e-06	-0.05	0.07	0.52
class.Clostridia.id.1859	rs117107102	18	A	A	21.81	0.2	0.04	2.11e-06	-0.04	0.07	0.58
class.Clostridia.id.1859	rs11729256	4	T	T	21.43	0.07	0.02	5.95e-07	0.03	0.04	0.38
class.Clostridia.id.1859	rs12908520	15	G	G	20.45	0.06	0.01	2.28e-06	0.02	0.03	0.53
class.Clostridia.id.1859	rs2602429	16	C	C	19.91	0.07	0.02	1.74e-06	-0.01	0.04	0.85
class.Clostridia.id.1859	rs4242783	10	G	G	19.98	0.07	0.01	3.06e-06	0.04	0.04	0.22
class.Clostridia.id.1859	rs4936098	11	A	A	98.47	0.06	0.01	1.81e-06	-0.01	0.03	0.83
class.Clostridia.id.1859	rs61779207	1	G	G	21.86	-0.08	0.02	6.18e-06	0.05	0.04	0.19
class.Clostridia.id.1859	rs74542928	4	T	T	20.16	0.11	0.02	2.09e-06	-0.02	0.06	0.71
class.Coriobacteriia.id.809	rs9349825	6	A	A	21.07	-0.07	0.01	1.71e-06	0.07	0.04	0.05
class.Coriobacteriia.id.809	rs941682	20	G	G	20.5	-0.06	0.01	1.12e-05	0.03	0.03	0.43
class.Coriobacteriia.id.809	rs262812	6	T	T	23.66	-0.07	0.01	3.9e-06	0.02	0.04	0.66
class.Coriobacteriia.id.809	rs2933324	9	A	A	20.99	-0.07	0.01	2.31e-06	0.06	0.04	0.08
class.Coriobacteriia.id.809	rs45497800	20	T	T	20.93	-0.12	0.03	4.65e-06	0.12	0.07	0.08
class.Coriobacteriia.id.809	rs6427992	1	G	G	19.38	-0.06	0.01	4.27e-06	0.01	0.03	0.85
class.Coriobacteriia.id.809	rs6589457	11	A	A	21.99	0.17	0.03	2.07e-06	0.04	0.07	0.63
class.Coriobacteriia.id.809	rs6923842	6	T	T	20.64	-0.08	0.02	2.53e-06	0.02	0.04	0.65
class.Coriobacteriia.id.809	rs74540770	3	G	G	22.19	-0.11	0.02	7.66e-06	-0.03	0.06	0.59
class.Coriobacteriia.id.809	rs78702810	3	T	T	23.86	-0.14	0.03	8.7e-06	0.04	0.07	0.53
class.Coriobacteriia.id.809	rs2889192	9	G	G	21.73	0.09	0.02	5.33e-06	0.02	0.04	0.55
class.Coriobacteriia.id.809	rs34583783	6	G	G	21.21	0.12	0.03	2.83e-06	0	0.05	0.95
class.Coriobacteriia.id.809	rs35011108	6	A	A	20.7	0.24	0.05	1.59e-06	-0.02	0.09	0.84
class.Coriobacteriia.id.809	rs4073240	6	G	G	22.35	0.07	0.02	5.64e-06	0.03	0.03	0.4
class.Coriobacteriia.id.809	rs58484246	15	T	T	20.98	0.08	0.02	6.63e-06	-0.03	0.03	0.31
class.Coriobacteriia.id.809	rs112135816	9	T	T	19.32	-0.08	0.02	6.25e-06	0.06	0.05	0.26
class.Coriobacteriia.id.809	rs112159068	6	A	A	21.71	0.13	0.03	2.9e-06	-0.08	0.07	0.28
class.Deltaproteobacteria.id.3087	rs1153990	5	A	A	19.58	-0.06	0.01	4.71e-06	-0.08	0.04	0.03
class.Deltaproteobacteria.id.3087	rs147968	16	C	C	28.39	0.05	0.01	9.13e-06	0.01	0.03	0.62
class.Deltaproteobacteria.id.3087	rs17000015	4	A	A	23.09	-0.06	0.01	1.17e-06	0.05	0.04	0.21
class.Deltaproteobacteria.id.3087	rs2367850	3	G	G	22.26	0.06	0.01	1.78e-06	0.07	0.05	0.16
class.Deltaproteobacteria.id.3087	rs28480294	15	T	T	20.18	-0.05	0.01	7.61e-06	-0.01	0.04	0.8
class.Deltaproteobacteria.id.3087	rs4033856	4	C	C	24.71	0.08	0.02	1.27e-06	-0.08	0.05	0.14
class.Deltaproteobacteria.id.3087	rs62191117	2	A	A	20.03	0.07	0.01	3.04e-07	-0.02	0.04	0.67
class.Deltaproteobacteria.id.3087	rs62395635	5	T	T	19.27	0.11	0.02	3.55e-06	-0.06	0.06	0.33
class.Deltaproteobacteria.id.3087	rs67737557	20	C	C	19.94	0.07	0.02	1.13e-06	-0.02	0.04	0.69
class.Deltaproteobacteria.id.3087	rs6969323	7	A	A	21	-0.06	0.01	4.3e-06	0.01	0.04	0.76
class.Deltaproteobacteria.id.3087	rs7302582	12	G	G	20.3	-0.11	0.02	4.54e-06	0.08	0.06	0.18
class.Deltaproteobacteria.id.3087	rs74776516	11	T	T	19.61	-0.09	0.02	9.59e-06	0.05	0.07	0.49
class.Deltaproteobacteria.id.3087	rs7638039	3	T	T	23.99	0.06	0.01	2.34e-06	-0.01	0.04	0.72
class.Deltaproteobacteria.id.3087	rs9964679	18	A	A	21.77	0.05	0.01	3.67e-06	0.01	0.03	0.66
class.Erysipelotrichia.id.2147	rs11585893	1	A	A	20.24	-0.07	0.01	5.24e-07	-0.09	0.05	0.06
class.Erysipelotrichia.id.2147	rs13207588	6	A	A	19.78	-0.06	0.01	6.4e-06	-0.01	0.04	0.85
class.Erysipelotrichia.id.2147	rs1340391	1	T	T	18.81	-0.06	0.01	7.58e-06	0.04	0.04	0.32
class.Erysipelotrichia.id.2147	rs17619981	19	T	T	20.91	0.09	0.02	2.46e-06	-0.05	0.05	0.3
class.Erysipelotrichia.id.2147	rs2023437	14	T	T	20.53	-0.08	0.02	3.06e-06	0.03	0.05	0.54
class.Erysipelotrichia.id.2147	rs2366421	3	T	T	22.09	-0.05	0.01	6.5e-06	-0.06	0.04	0.1
class.Erysipelotrichia.id.2147	rs28757219	6	T	T	24.37	0.08	0.02	1.55e-06	-0.05	0.05	0.31
class.Erysipelotrichia.id.2147	rs495004	9	C	C	20.22	-0.06	0.01	2.9e-06	0.05	0.04	0.18
class.Erysipelotrichia.id.2147	rs66474973	20	G	G	21.28	0.08	0.02	7.81e-07	-0.03	0.05	0.58
class.Erysipelotrichia.id.2147	rs66710942	3	C	C	25.89	0.05	0.01	5.53e-06	0.06	0.03	0.05
class.Erysipelotrichia.id.2147	rs6795673	3	C	C	23.9	0.05	0.01	3.11e-07	0.02	0.03	0.56
class.Erysipelotrichia.id.2147	rs9507307	13	C	C	23.17	0.06	0.01	2.85e-06	-0.05	0.04	0.21
class.Erysipelotrichia.id.2147	rs10872669	6	A	A	20.26	-0.12	0.03	8.03e-06	0.03	0.05	0.6
class.Gammaproteobacteria.id.3303	rs11135366	5	C	C	20.98	0.08	0.02	4.58e-06	-0.01	0.04	0.76
class.Gammaproteobacteria.id.3303	rs12748533	1	G	G	24.58	-0.08	0.02	1.99e-06	0.09	0.04	0.01
class.Gammaproteobacteria.id.3303	rs17043770	2	G	G	23.17	-0.18	0.03	2.74e-07	-0.03	0.07	0.69
class.Gammaproteobacteria.id.3303	rs61508842	3	T	T	25.17	0.12	0.03	6.8e-06	0.02	0.05	0.69
class.Gammaproteobacteria.id.3303	rs6831034	4	T	T	22.73	-0.1	0.02	3.15e-06	0	0.04	0.92
class.Gammaproteobacteria.id.3303	rs689695	15	C	C	21.91	0.08	0.02	1.08e-06	-0.02	0.03	0.46
class.Gammaproteobacteria.id.3303	rs738193	22	T	T	20.36	0.08	0.02	3.24e-07	0.04	0.03	0.28
class.Gammaproteobacteria.id.3303	rs78609301	6	A	A	22.55	-0.09	0.02	9.41e-06	-0.02	0.04	0.63
class.Gammaproteobacteria.id.3303	rs941000	7	C	C	23.23	0.09	0.02	1.95e-07	-0.04	0.03	0.22
class.Lentisphaeria.id.2250	rs10496759	2	G	G	19.4	0.06	0.01	1.01e-05	-0.01	0.04	0.89
class.Lentisphaeria.id.2250	rs10831953	11	G	G	20.72	0.05	0.01	1.4e-05	0.01	0.03	0.83
class.Lentisphaeria.id.2250	rs10841473	12	G	G	21.72	-0.06	0.01	1.96e-06	0.02	0.04	0.58
class.Lentisphaeria.id.2250	rs10857328	4	T	T	20.45	0.06	0.01	8.73e-06	0.02	0.03	0.59
class.Lentisphaeria.id.2250	rs12446429	16	T	T	20.63	0.08	0.02	2.16e-05	-0.02	0.06	0.68
class.Lentisphaeria.id.2250	rs13020688	2	G	G	19.84	0.06	0.01	1.72e-06	0	0.03	0.9
class.Lentisphaeria.id.2250	rs182549	2	C	C	19.87	0.12	0.01	2.47e-20	-0.04	0.04	0.31
class.Lentisphaeria.id.2250	rs4567981	2	T	T	18.63	0.06	0.01	8.57e-07	0.01	0.03	0.8
class.Lentisphaeria.id.2250	rs4957061	5	T	T	20.48	0.06	0.01	1.09e-06	-0.05	0.04	0.12
class.Lentisphaeria.id.2250	rs540489	17	T	T	20.5	-0.06	0.01	4.7e-06	0.03	0.04	0.47
class.Melainabacteria.id.1589	rs55888705	4	A	A	24.7	0.05	0.01	8.55e-06	-0.04	0.04	0.35
class.Melainabacteria.id.1589	rs677208	18	G	G	19.98	0.07	0.02	9.85e-06	-0.09	0.04	0.04
class.Melainabacteria.id.1589	rs6899771	6	A	A	20.39	-0.09	0.02	6.4e-06	0.07	0.05	0.19
class.Melainabacteria.id.1589	rs7174549	15	C	C	20.49	0.06	0.01	9.6e-06	0.03	0.03	0.38
class.Melainabacteria.id.1589	rs7322849	13	T	T	21.02	0.11	0.02	3.66e-08	0	0.07	0.95
class.Melainabacteria.id.1589	rs73797465	5	T	T	19.54	-0.09	0.02	6.11e-06	-0.05	0.07	0.42
class.Melainabacteria.id.1589	rs76671854	5	C	C	19.74	-0.09	0.02	1.09e-06	0.07	0.05	0.21
class.Melainabacteria.id.1589	rs857444	6	C	C	19.6	0.06	0.01	4.42e-06	-0.02	0.03	0.46
class.Melainabacteria.id.1589	rs117186816	11	G	G	20.04	-0.21	0.04	2.23e-06	-0.05	0.08	0.57
class.Melainabacteria.id.1589	rs12380890	9	A	A	19.67	-0.05	0.01	5.67e-06	-0.02	0.03	0.57
class.Melainabacteria.id.1589	rs12657403	5	A	A	22.48	0.08	0.02	5.52e-06	-0.08	0.05	0.08
class.Melainabacteria.id.1589	rs4076564	6	G	G	21.52	-0.19	0.04	1.5e-06	0.18	0.09	0.06
class.Melainabacteria.id.1589	rs4805124	19	C	C	20.92	0.05	0.01	8.17e-06	0.02	0.03	0.6
class.Methanobacteria.id.119	rs5763231	22	C	C	19.5	-0.07	0.01	5.06e-06	-0.02	0.04	0.56
class.Methanobacteria.id.119	rs62573205	9	G	G	20.03	-0.07	0.01	9.35e-07	-0.01	0.04	0.82
class.Methanobacteria.id.119	rs7211194	17	C	C	21.98	0.05	0.01	9.14e-06	-0.02	0.03	0.57
class.Methanobacteria.id.119	rs72706624	9	G	G	25.11	0.09	0.02	7.92e-06	-0.1	0.05	0.05
class.Methanobacteria.id.119	rs77867022	7	G	G	20.99	-0.16	0.04	2.37e-05	-0.02	0.08	0.76
class.Methanobacteria.id.119	rs870002	8	C	C	21.84	0.05	0.01	8.49e-06	0.05	0.03	0.13
class.Methanobacteria.id.119	rs892686	9	A	A	19.89	0.05	0.01	3.92e-06	0.02	0.03	0.46
class.Methanobacteria.id.119	rs10875374	1	C	C	21	-0.05	0.01	6.99e-06	0.04	0.03	0.21
class.Methanobacteria.id.119	rs12186080	3	G	G	21.52	0.07	0.02	4.11e-06	0.06	0.04	0.17
class.Methanobacteria.id.119	rs12341505	9	G	G	24.61	0.08	0.02	5.58e-06	-0.04	0.05	0.4
class.Methanobacteria.id.119	rs12490337	3	C	C	20.76	-0.06	0.01	6.62e-06	0.06	0.04	0.08
class.Methanobacteria.id.119	rs2795528	10	G	G	19.92	-0.18	0.04	3.67e-06	-0.03	0.07	0.64
class.Mollicutes.id.3920	rs2817172	1	C	C	19.92	0.06	0.01	5.46e-06	0.01	0.03	0.7
class.Mollicutes.id.3920	rs4723021	7	T	T	19.54	-0.11	0.02	1.1e-05	0.08	0.07	0.24
class.Mollicutes.id.3920	rs550843	6	T	T	21.45	-0.07	0.02	1.28e-05	0.07	0.05	0.14
class.Mollicutes.id.3920	rs56188186	16	A	A	20.51	0.1	0.02	8.58e-06	-0.07	0.06	0.25
class.Mollicutes.id.3920	rs62397761	6	A	A	19.92	0.06	0.01	6.14e-06	0.03	0.04	0.45
class.Mollicutes.id.3920	rs881532	22	A	A	20.39	-0.05	0.01	7.5e-06	-0.03	0.03	0.29
class.Mollicutes.id.3920	rs10517600	4	T	T	20.28	0.06	0.01	6.83e-06	-0.02	0.03	0.47
class.Mollicutes.id.3920	rs10904722	10	C	C	20.14	-0.07	0.01	4.88e-06	0.01	0.03	0.74
class.Mollicutes.id.3920	rs118104867	8	C	C	20.56	0.21	0.05	2.45e-06	-0.01	0.08	0.91
class.Mollicutes.id.3920	rs13409132	2	A	A	21.86	-0.17	0.04	2.64e-06	0.02	0.07	0.75
class.Mollicutes.id.3920	rs17121075	14	G	G	21.15	0.08	0.02	7.96e-06	0.04	0.04	0.28
class.Mollicutes.id.3920	rs2191834	2	G	G	22.72	0.07	0.02	2.73e-06	-0.04	0.04	0.28
class.Negativicutes.id.2164	rs28691777	17	C	C	22.55	0.14	0.03	2.8e-07	-0.04	0.07	0.58
class.Negativicutes.id.2164	rs34088226	5	A	A	21.8	-0.12	0.03	1.21e-05	0.06	0.06	0.32
class.Negativicutes.id.2164	rs55682560	15	C	C	20.3	-0.13	0.03	4.83e-07	-0.02	0.06	0.76
class.Negativicutes.id.2164	rs6588624	1	G	G	22.74	-0.07	0.01	1.63e-06	-0.01	0.03	0.85
class.Negativicutes.id.2164	rs66714985	8	A	A	19.73	0.12	0.03	3.64e-06	0.1	0.06	0.08
class.Negativicutes.id.2164	rs6755871	2	C	C	22.03	-0.06	0.01	1e-05	0.01	0.03	0.77
class.Negativicutes.id.2164	rs7226487	18	A	A	22.59	-0.06	0.01	3.47e-06	0.07	0.03	0.03
class.Negativicutes.id.2164	rs7538034	1	T	T	19.87	-0.08	0.02	2.19e-06	0.04	0.04	0.34
class.Negativicutes.id.2164	rs7725895	5	A	A	20.16	-0.12	0.02	1.33e-06	-0.05	0.06	0.41
class.Negativicutes.id.2164	rs989682	3	A	A	19.74	0.07	0.02	6.24e-06	0.04	0.03	0.21
class.Negativicutes.id.2164	rs9979874	21	G	G	21.13	-0.07	0.02	9.76e-07	0	0.04	0.92
class.Negativicutes.id.2164	rs11073596	15	T	T	19.75	0.05	0.01	8.11e-06	0.06	0.04	0.1
class.Negativicutes.id.2164	rs11250875	10	T	T	21.72	0.06	0.01	3.49e-06	-0.04	0.04	0.26
class.Verrucomicrobiae.id.4029	rs11656361	17	A	A	17.69	0.08	0.02	1.06e-05	0.04	0.06	0.44
class.Verrucomicrobiae.id.4029	rs12974142	19	G	G	20.48	0.08	0.02	8.31e-06	-0.05	0.05	0.36
class.Verrucomicrobiae.id.4029	rs13307134	7	C	C	24.64	0.06	0.01	7.46e-06	-0.01	0.04	0.84
class.Verrucomicrobiae.id.4029	rs1397793	5	G	G	22.48	-0.05	0.01	9.15e-06	0.06	0.04	0.09
class.Verrucomicrobiae.id.4029	rs1816223	12	A	A	19.76	-0.06	0.01	5.51e-06	0.04	0.04	0.32
class.Verrucomicrobiae.id.4029	rs240104	1	T	T	21.76	-0.06	0.01	1.96e-06	0.01	0.04	0.71
class.Verrucomicrobiae.id.4029	rs2442778	3	G	G	21.9	-0.12	0.03	6.72e-06	-0.09	0.07	0.2
class.Verrucomicrobiae.id.4029	rs3025411	9	A	A	25.94	0.09	0.02	9.72e-06	0.05	0.08	0.48
class.Verrucomicrobiae.id.4029	rs34739816	17	G	G	34.62	0.1	0.02	3.37e-06	0.11	0.06	0.07
class.Verrucomicrobiae.id.4029	rs62448869	7	T	T	20.27	-0.05	0.01	8.2e-06	0.01	0.03	0.87
class.Verrucomicrobiae.id.4029	rs67561917	20	A	A	23.63	-0.07	0.02	3.56e-06	-0.02	0.05	0.7
class.Verrucomicrobiae.id.4029	rs719099	10	A	A	19.86	0.08	0.02	5.86e-07	-0.02	0.05	0.64
family.Acidaminococcaceae.id.2166	rs76779974	5	C	C	22.65	0.08	0.02	6.53e-06	0.05	0.05	0.32
family.Acidaminococcaceae.id.2166	rs80046645	5	C	C	19.74	0.26	0.06	5.31e-06	0.08	0.08	0.32
family.Acidaminococcaceae.id.2166	rs8010111	14	G	G	20.87	-0.1	0.02	6.52e-06	-0.05	0.07	0.47
family.Acidaminococcaceae.id.2166	rs112893842	9	T	T	24.18	0.11	0.02	1.91e-06	0.05	0.05	0.27
family.Acidaminococcaceae.id.2166	rs1582238	1	T	T	20.44	0.08	0.02	1.59e-06	-0.08	0.03	0.01
family.Acidaminococcaceae.id.2166	rs17051335	4	C	C	22.07	-0.13	0.03	4.29e-06	0	0.06	0.96
family.Acidaminococcaceae.id.2166	rs1908593	18	T	T	21.59	0.07	0.02	7.32e-06	0.03	0.03	0.41
family.Acidaminococcaceae.id.2166	rs2357086	4	T	T	21.86	-0.11	0.02	3.16e-07	-0.02	0.04	0.6
family.Actinomycetaceae.id.421	rs28696126	7	A	A	21.92	-0.11	0.02	6.89e-06	-0.05	0.05	0.33
family.Actinomycetaceae.id.421	rs4344384	10	G	G	19.27	0.07	0.02	5.62e-06	0	0.03	0.96
family.Actinomycetaceae.id.421	rs4677103	3	A	A	12.38	0.1	0.02	7.06e-07	0.03	0.04	0.49
family.Actinomycetaceae.id.421	rs540220	9	T	T	20.55	-0.12	0.03	1.89e-05	0.03	0.06	0.6
family.Actinomycetaceae.id.421	rs55658617	21	T	T	24.96	0.18	0.04	9.57e-07	0.18	0.08	0.04
family.Alcaligenaceae.id.2875	rs9608282	22	T	T	20.2	0.14	0.03	3.44e-06	0.1	0.06	0.12
family.Alcaligenaceae.id.2875	rs9725395	1	A	A	20.08	-0.14	0.03	2.77e-06	0.01	0.06	0.88
family.Alcaligenaceae.id.2875	rs112381107	9	C	C	21.8	0.21	0.05	3.71e-06	-0.15	0.08	0.06
family.Alcaligenaceae.id.2875	rs11599763	10	T	T	20.51	-0.06	0.01	2.23e-06	-0.07	0.03	0.05
family.Alcaligenaceae.id.2875	rs16851319	1	G	G	22.04	-0.07	0.02	1.21e-06	0.04	0.05	0.39
family.Alcaligenaceae.id.2875	rs17791387	9	A	A	19.11	-0.07	0.02	2.32e-06	0.01	0.04	0.81
family.Alcaligenaceae.id.2875	rs2692012	1	A	A	20.63	0.11	0.03	6.64e-06	-0.09	0.07	0.2
family.Alcaligenaceae.id.2875	rs2838334	21	G	G	20.36	0.06	0.01	4.23e-06	0	0.03	0.95
family.Alcaligenaceae.id.2875	rs3935584	2	C	C	20.03	-0.05	0.01	5.56e-06	-0.01	0.03	0.84
family.Alcaligenaceae.id.2875	rs4506934	17	C	C	20.9	-0.09	0.02	2.81e-06	-0.04	0.05	0.42
family.Alcaligenaceae.id.2875	rs6058181	20	C	C	23.07	0.08	0.02	5.03e-07	0.03	0.05	0.58
family.Alcaligenaceae.id.2875	rs7164160	15	A	A	22.18	-0.06	0.01	9.12e-06	0.08	0.04	0.03
family.Alcaligenaceae.id.2875	rs72647048	8	T	T	19.87	-0.08	0.02	6.6e-06	0.03	0.05	0.52
family.Alcaligenaceae.id.2875	rs9928243	16	C	C	19.91	-0.05	0.01	4.27e-06	0.05	0.03	0.09
family.Alcaligenaceae.id.2875	rs11026530	11	T	T	20.61	0.08	0.02	1.02e-05	0.04	0.05	0.41
family.Alcaligenaceae.id.2875	rs111229068	11	A	A	21	0.11	0.02	4.79e-06	0.07	0.06	0.27
family.Bacteroidaceae.id.917	rs2374343	2	C	C	21.55	0.06	0.01	3.8e-06	0.02	0.03	0.47
family.Bacteroidaceae.id.917	rs35673018	16	G	G	21.67	0.09	0.02	9.29e-06	-0.03	0.06	0.63
family.Bacteroidaceae.id.917	rs4792380	17	A	A	20.28	0.12	0.03	7.26e-06	0.02	0.07	0.75
family.Bacteroidaceae.id.917	rs504442	18	T	T	19.84	0.08	0.02	8.93e-06	-0.02	0.05	0.63
family.Bacteroidaceae.id.917	rs6092361	20	A	A	19.85	0.06	0.01	3.05e-06	0.09	0.03	0.01
family.Bacteroidaceae.id.917	rs61973590	14	C	C	19.75	-0.06	0.01	5.95e-06	0.02	0.04	0.52
family.Bacteroidaceae.id.917	rs78143293	18	A	A	19.88	-0.08	0.02	6.39e-07	-0.01	0.04	0.79
family.Bacteroidaceae.id.917	rs79757635	13	C	C	19.64	0.08	0.02	9.47e-06	0.02	0.05	0.62
family.Bacteroidaceae.id.917	rs80319214	2	C	C	19.06	0.1	0.02	4.48e-06	0.02	0.06	0.8
family.Bacteroidaceae.id.917	rs10781552	10	C	C	21.15	-0.06	0.01	1.96e-06	0.03	0.03	0.44
family.Bacteroidaceae.id.917	rs17530232	13	A	A	32.65	0.1	0.02	4.49e-06	0.15	0.08	0.05
family.Bacteroidaceae.id.917	rs1884466	1	C	C	19.75	-0.05	0.01	8.78e-06	0.02	0.03	0.44
family.BacteroidalesS24.7group.id.11173	rs2300774	3	G	G	21.82	0.05	0.01	9.18e-07	0.02	0.03	0.52
family.BacteroidalesS24.7group.id.11173	rs290833	1	T	T	20	-0.05	0.01	7.98e-06	0.01	0.03	0.66
family.BacteroidalesS24.7group.id.11173	rs35161940	17	T	T	21.55	-0.08	0.02	1.52e-06	0.05	0.05	0.31
family.BacteroidalesS24.7group.id.11173	rs4078432	14	C	C	21.34	-0.06	0.01	5.31e-06	-0.01	0.04	0.71
family.BacteroidalesS24.7group.id.11173	rs56970041	14	T	T	20.62	0.07	0.02	1.07e-05	0.04	0.05	0.39
family.BacteroidalesS24.7group.id.11173	rs62504403	8	C	C	25.44	0.07	0.01	1e-07	0.04	0.04	0.35
family.BacteroidalesS24.7group.id.11173	rs7234058	18	T	T	17.78	-0.09	0.02	1.1e-06	-0.06	0.06	0.35
family.BacteroidalesS24.7group.id.11173	rs7826267	8	T	T	20.05	-0.08	0.02	2.51e-05	0.14	0.07	0.06
family.BacteroidalesS24.7group.id.11173	rs8003149	14	C	C	22.02	0.05	0.01	4.04e-06	-0.05	0.04	0.13
family.BacteroidalesS24.7group.id.11173	rs921306	5	T	T	27.36	0.05	0.01	6.02e-06	0	0.03	0.9
family.Bifidobacteriaceae.id.433	rs10759623	9	C	C	18.95	-0.16	0.03	4.6e-07	0.03	0.04	0.43
family.Bifidobacteriaceae.id.433	rs11547158	7	A	A	20.24	-0.18	0.04	1.9e-06	0	0.05	0.94
family.Bifidobacteriaceae.id.433	rs17379710	11	T	T	18.92	-0.12	0.03	3.91e-06	0.01	0.03	0.74
family.Bifidobacteriaceae.id.433	rs2155352	11	A	A	19.93	-0.15	0.03	6.38e-07	-0.01	0.04	0.81
family.Bifidobacteriaceae.id.433	rs2156611	18	T	T	21.78	-0.11	0.03	7.47e-06	-0.02	0.03	0.53
family.Bifidobacteriaceae.id.433	rs3733511	4	A	A	21.22	0.13	0.03	3.03e-06	0	0.03	0.99
family.Bifidobacteriaceae.id.433	rs488164	1	T	T	19.46	0.12	0.03	3.76e-06	0.07	0.03	0.04
family.Bifidobacteriaceae.id.433	rs6025153	20	G	G	23.06	0.12	0.03	5.96e-06	0.07	0.03	0.03
family.Bifidobacteriaceae.id.433	rs697771	16	A	A	24.07	-0.12	0.03	2.88e-06	0.04	0.03	0.16
family.Bifidobacteriaceae.id.433	rs78222136	16	G	G	19.44	0.22	0.05	1.11e-05	-0.03	0.06	0.64
family.Bifidobacteriaceae.id.433	rs10404377	19	C	C	22.55	-0.05	0.01	6.58e-06	0.03	0.04	0.36
family.Bifidobacteriaceae.id.433	rs118170811	10	A	A	20.96	0.15	0.03	1.74e-06	-0.08	0.08	0.34
family.Bifidobacteriaceae.id.433	rs12643275	4	A	A	22.53	-0.06	0.01	2.25e-06	0.13	0.04	0
family.Bifidobacteriaceae.id.433	rs12904405	15	A	A	21.09	-0.09	0.02	9.82e-06	-0.03	0.06	0.6
family.Bifidobacteriaceae.id.433	rs1887048	1	G	G	19.44	0.06	0.01	7.64e-06	-0.06	0.04	0.09
family.Bifidobacteriaceae.id.433	rs1999289	21	A	A	26.9	-0.06	0.01	4.73e-06	0.05	0.05	0.27
family.Bifidobacteriaceae.id.433	rs3098182	15	G	G	18.5	0.05	0.01	3.89e-06	0	0.03	0.99
family.Bifidobacteriaceae.id.433	rs482905	1	G	G	19.3	0.06	0.01	2.72e-06	-0.04	0.04	0.22
family.Christensenellaceae.id.1866	rs6501525	17	A	A	19.84	0.06	0.01	1.18e-06	0.02	0.04	0.65
family.Christensenellaceae.id.1866	rs66753613	1	G	G	22.04	0.07	0.01	6.36e-06	0.07	0.04	0.12
family.Christensenellaceae.id.1866	rs6797051	3	C	C	21.84	-0.08	0.02	2.56e-06	-0.02	0.05	0.64
family.Christensenellaceae.id.1866	rs7076829	10	T	T	19.81	-0.05	0.01	4.27e-06	-0.01	0.03	0.78
family.Christensenellaceae.id.1866	rs7514702	1	T	T	19.95	-0.07	0.01	2.83e-06	-0.03	0.04	0.45
family.Christensenellaceae.id.1866	rs10402491	19	C	C	22.73	0.07	0.01	8.37e-06	-0.02	0.05	0.61
family.Christensenellaceae.id.1866	rs11139361	9	T	T	19.9	0.05	0.01	7.65e-06	0.01	0.03	0.76
family.Christensenellaceae.id.1866	rs112040820	17	A	A	21.65	0.05	0.01	2.68e-06	-0.01	0.04	0.67
family.Christensenellaceae.id.1866	rs11755180	6	C	C	19.43	-0.05	0.01	2.69e-06	0.02	0.03	0.58
family.Christensenellaceae.id.1866	rs11841382	13	G	G	20.01	-0.07	0.02	3.91e-05	-0.11	0.06	0.09
family.Christensenellaceae.id.1866	rs11979110	7	T	T	20.07	-0.05	0.01	1.86e-06	-0.04	0.03	0.19
family.Christensenellaceae.id.1866	rs1205443	20	A	A	21.04	0.05	0.01	7.8e-06	0	0.04	0.92
family.Clostridiaceae1.id.1869	rs12760724	1	A	A	29.96	-0.05	0.01	7.14e-06	0.01	0.03	0.81
family.Clostridiaceae1.id.1869	rs13005175	2	A	A	22.11	0.1	0.02	5.39e-06	0.1	0.06	0.09
family.Clostridiaceae1.id.1869	rs146660815	6	T	T	20.03	-0.22	0.05	6.43e-06	0	0.09	0.98
family.Clostridiaceae1.id.1869	rs2159863	4	A	A	23.81	-0.06	0.01	5.35e-06	0.02	0.04	0.68
family.Clostridiaceae1.id.1869	rs2910921	5	T	T	20.32	0.16	0.04	7.69e-06	-0.07	0.08	0.42
family.Clostridiaceae1.id.1869	rs3127230	10	C	C	20.77	-0.05	0.01	7.2e-06	0.02	0.03	0.54
family.Clostridiaceae1.id.1869	rs35524804	9	T	T	19.85	-0.06	0.01	1.23e-06	-0.04	0.04	0.27
family.Clostridiaceae1.id.1869	rs7359994	19	T	T	20.29	-0.05	0.01	7.71e-06	-0.01	0.03	0.76
family.Clostridiaceae1.id.1869	rs79086868	9	T	T	22.83	0.08	0.02	2.33e-06	0.05	0.05	0.34
family.Clostridiaceae1.id.1869	rs959845	4	C	C	22.33	-0.05	0.01	4.66e-06	0.04	0.04	0.31
family.Clostridiaceae1.id.1869	rs9929145	16	G	G	22.09	-0.13	0.02	2.95e-07	-0.01	0.07	0.84
family.ClostridialesvadinBB60group.id.11286	rs11674854	2	C	C	22.81	-0.08	0.02	2.17e-06	0.01	0.03	0.83
family.ClostridialesvadinBB60group.id.11286	rs1530559	2	G	G	21.64	0.08	0.02	1.26e-05	-0.08	0.04	0.04
family.ClostridialesvadinBB60group.id.11286	rs16861661	1	G	G	21.55	-0.19	0.04	3.47e-07	0.01	0.07	0.89
family.ClostridialesvadinBB60group.id.11286	rs328312	16	T	T	19.35	0.08	0.02	9.3e-07	0.01	0.03	0.8
family.ClostridialesvadinBB60group.id.11286	rs6092149	20	A	A	20.03	-0.08	0.02	1.24e-06	-0.03	0.03	0.29
family.ClostridialesvadinBB60group.id.11286	rs62314653	4	C	C	23.33	0.18	0.04	6.35e-06	0.1	0.07	0.18
family.ClostridialesvadinBB60group.id.11286	rs7399658	13	G	G	26.65	-0.1	0.02	2.07e-06	-0.1	0.04	0.01
family.ClostridialesvadinBB60group.id.11286	rs74599091	1	A	A	19.38	0.19	0.04	6.54e-06	0.11	0.08	0.17
family.ClostridialesvadinBB60group.id.11286	rs768253	8	T	T	19.91	-0.08	0.02	3.41e-06	-0.02	0.03	0.45
family.ClostridialesvadinBB60group.id.11286	rs77478751	3	A	A	23.23	-0.22	0.05	3.69e-06	-0.05	0.08	0.54
family.ClostridialesvadinBB60group.id.11286	rs921925	19	A	A	20.38	0.1	0.02	7.22e-07	0	0.04	0.93
family.ClostridialesvadinBB60group.id.11286	rs9345899	6	A	A	20.73	-0.12	0.03	8.72e-06	-0.08	0.05	0.12
family.ClostridialesvadinBB60group.id.11286	rs10202904	2	T	T	20.25	-0.12	0.02	2.3e-07	0	0.03	0.93
family.ClostridialesvadinBB60group.id.11286	rs10424197	19	G	G	24.22	-0.11	0.02	6.94e-06	0.02	0.03	0.5
family.ClostridialesvadinBB60group.id.11286	rs11018665	11	A	A	20.03	0.11	0.03	8.61e-06	-0.01	0.03	0.78
family.ClostridialesvadinBB60group.id.11286	rs12825290	12	C	C	21.23	-0.22	0.05	1.12e-05	0.08	0.07	0.26
family.ClostridialesvadinBB60group.id.11286	rs4257531	3	G	G	19.17	0.16	0.04	6.57e-06	-0.01	0.05	0.88
family.Coriobacteriaceae.id.811	rs56131665	5	G	G	24.98	0.18	0.04	5.46e-06	-0.01	0.06	0.87
family.Coriobacteriaceae.id.811	rs62241835	3	G	G	22.47	-0.2	0.04	1.14e-06	0.08	0.06	0.16
family.Coriobacteriaceae.id.811	rs6508769	19	T	T	20.39	0.15	0.03	8.35e-06	0.02	0.05	0.72
family.Coriobacteriaceae.id.811	rs73068003	7	G	G	20.12	-0.16	0.04	6.95e-06	0.04	0.05	0.37
family.Coriobacteriaceae.id.811	rs73457410	13	A	A	21.31	0.22	0.04	8.18e-07	0.01	0.06	0.88
family.Coriobacteriaceae.id.811	rs75208022	12	C	C	21.3	-0.23	0.05	3.16e-06	0.08	0.06	0.18
family.Coriobacteriaceae.id.811	rs894996	4	C	C	20.44	0.22	0.04	1.35e-06	0.06	0.06	0.32
family.Coriobacteriaceae.id.811	rs111966731	15	T	T	21.28	0.2	0.04	4.71e-06	-0.02	0.06	0.72
family.Coriobacteriaceae.id.811	rs11246212	11	T	T	21.62	0.14	0.03	3.11e-06	0.01	0.05	0.89
family.Coriobacteriaceae.id.811	rs12002250	9	A	A	21.56	0.2	0.04	1.06e-05	0.18	0.07	0.01
family.Coriobacteriaceae.id.811	rs12509763	4	C	C	25.08	-0.16	0.04	6e-06	-0.07	0.06	0.26
family.Coriobacteriaceae.id.811	rs1569853	6	T	T	22.62	-0.14	0.03	6.65e-07	0.01	0.04	0.77
family.Coriobacteriaceae.id.811	rs17138946	16	G	G	19.66	-0.19	0.04	1.07e-05	-0.02	0.07	0.79
family.Coriobacteriaceae.id.811	rs36057338	4	G	G	22.31	0.18	0.04	5.25e-06	0.05	0.06	0.38
family.Coriobacteriaceae.id.811	rs4428215	3	G	G	20.7	0.13	0.02	4.76e-08	0	0.04	0.99
family.Coriobacteriaceae.id.811	rs561239	12	A	A	21.43	0.11	0.02	8.32e-06	-0.04	0.04	0.29
family.Coriobacteriaceae.id.811	rs6000536	22	C	C	23.9	-0.12	0.02	9.35e-07	-0.06	0.04	0.15
family.Defluviitaleaceae.id.1924	rs62435498	7	C	C	20.75	0.18	0.04	5.87e-06	-0.04	0.07	0.53
family.Defluviitaleaceae.id.1924	rs736744	9	C	C	19.66	0.11	0.02	1.4e-07	0.04	0.03	0.16
family.Defluviitaleaceae.id.1924	rs7993559	13	C	C	21.01	0.09	0.02	4.65e-06	0	0.03	0.94
family.Defluviitaleaceae.id.1924	rs80330081	4	A	A	24.44	-0.19	0.04	9.56e-06	-0.1	0.06	0.08
family.Defluviitaleaceae.id.1924	rs934049	2	G	G	18.91	0.11	0.02	4.24e-06	0.01	0.04	0.82
family.Defluviitaleaceae.id.1924	rs10840326	11	C	C	20.8	-0.07	0.01	1.52e-06	0.01	0.03	0.77
family.Defluviitaleaceae.id.1924	rs10965428	9	C	C	21.79	-0.12	0.03	3.43e-06	-0.08	0.06	0.14
family.Defluviitaleaceae.id.1924	rs111582866	16	G	G	19.91	-0.11	0.03	8.81e-06	-0.05	0.06	0.45
family.Defluviitaleaceae.id.1924	rs12050685	15	A	A	20.96	-0.07	0.02	1.07e-05	-0.01	0.03	0.65
family.Defluviitaleaceae.id.1924	rs12191680	6	C	C	21.9	0.1	0.02	2.18e-07	0	0.05	0.94
family.Defluviitaleaceae.id.1924	rs16970009	17	A	A	21.31	0.19	0.04	1.29e-05	0.04	0.08	0.59
family.Defluviitaleaceae.id.1924	rs35510	12	A	A	23.2	0.12	0.03	3.62e-06	-0.07	0.06	0.27
family.Desulfovibrionaceae.id.3169	rs4822728	22	T	T	26.75	0.07	0.01	4.23e-06	0.06	0.03	0.04
family.Desulfovibrionaceae.id.3169	rs6092684	20	A	A	21.75	0.07	0.01	3.08e-06	0.03	0.03	0.37
family.Desulfovibrionaceae.id.3169	rs62568866	9	T	T	20.4	-0.12	0.03	5.29e-06	-0.14	0.05	0.01
family.Desulfovibrionaceae.id.3169	rs6972479	7	A	A	21.57	-0.08	0.02	8.25e-06	0.07	0.04	0.06
family.Desulfovibrionaceae.id.3169	rs72756943	5	G	G	18.89	0.14	0.03	3.91e-06	0.02	0.07	0.77
family.Desulfovibrionaceae.id.3169	rs73139353	3	A	A	20.55	-0.22	0.05	4.38e-06	-0.07	0.08	0.34
family.Desulfovibrionaceae.id.3169	rs731534	20	C	C	20.65	-0.1	0.02	5.1e-06	-0.03	0.05	0.56
family.Desulfovibrionaceae.id.3169	rs76022354	10	C	C	20.79	0.24	0.05	1.21e-06	0.1	0.08	0.21
family.Desulfovibrionaceae.id.3169	rs78909003	9	T	T	23.2	-0.24	0.05	1.31e-06	-0.02	0.07	0.76
family.Desulfovibrionaceae.id.3169	rs9382510	6	C	C	18.3	-0.09	0.02	2.12e-07	0.06	0.04	0.09
family.Desulfovibrionaceae.id.3169	rs9895850	17	T	T	19.44	-0.18	0.04	1.7e-05	-0.13	0.07	0.09
family.Desulfovibrionaceae.id.3169	rs9938097	16	T	T	23.7	-0.07	0.02	6.94e-06	0.03	0.03	0.4
family.Enterobacteriaceae.id.3469	rs117452796	9	A	A	23.9	-0.26	0.05	2.68e-06	-0.09	0.07	0.17
family.Enterobacteriaceae.id.3469	rs12144792	1	C	C	20.33	0.06	0.01	5.13e-06	-0.02	0.03	0.49
family.Enterobacteriaceae.id.3469	rs12634826	3	T	T	20.03	-0.07	0.02	9.48e-07	0.01	0.04	0.84
family.Enterobacteriaceae.id.3469	rs12992764	2	T	T	21.23	0.07	0.01	1.25e-06	0	0.04	0.96
family.Enterobacteriaceae.id.3469	rs150600492	10	A	A	19.48	0.14	0.03	2.79e-06	0.1	0.06	0.09
family.Enterobacteriaceae.id.3469	rs35703006	8	G	G	21.27	0.08	0.02	7.63e-07	0	0.04	0.9
family.Enterobacteriaceae.id.3469	rs4990837	8	A	A	20.32	0.09	0.02	9.68e-07	0.01	0.04	0.86
family.Enterobacteriaceae.id.3469	rs75430375	5	C	C	24.78	-0.15	0.03	3.17e-06	0.05	0.06	0.42
family.Enterobacteriaceae.id.3469	rs75898026	13	A	A	20.99	-0.08	0.02	2.19e-06	0.04	0.04	0.31
family.Enterobacteriaceae.id.3469	rs10805326	4	G	G	21.18	0.06	0.01	3.92e-06	-0.02	0.03	0.61
family.Enterobacteriaceae.id.3469	rs117020988	7	C	C	21.76	0.18	0.04	9.49e-07	0	0.07	0.99
family.Erysipelotrichaceae.id.2149	rs12377846	9	C	C	23.89	-0.25	0.05	8.42e-07	-0.06	0.1	0.53
family.Erysipelotrichaceae.id.2149	rs12986312	19	T	T	25.8	0.06	0.01	5.62e-06	0.02	0.03	0.5
family.Erysipelotrichaceae.id.2149	rs1467258	17	G	G	19.39	0.07	0.02	7.76e-06	0.01	0.05	0.78
family.Erysipelotrichaceae.id.2149	rs1520207	3	C	C	19.1	0.05	0.01	2.96e-06	-0.01	0.03	0.68
family.Erysipelotrichaceae.id.2149	rs2644627	8	C	C	19.99	-0.06	0.01	6.49e-07	-0.03	0.03	0.3
family.Erysipelotrichaceae.id.2149	rs4692811	4	C	C	20	0.06	0.01	4.21e-07	0.02	0.03	0.46
family.Erysipelotrichaceae.id.2149	rs59865771	16	C	C	23.31	-0.06	0.01	6.45e-06	-0.06	0.04	0.12
family.Erysipelotrichaceae.id.2149	rs59987323	22	C	C	23.55	-0.05	0.01	2.69e-06	0.01	0.04	0.72
family.Erysipelotrichaceae.id.2149	rs61841503	10	G	G	21.53	0.09	0.02	1.19e-08	0.01	0.04	0.74
family.Erysipelotrichaceae.id.2149	rs6721459	2	A	A	20.68	0.05	0.01	5.29e-06	-0.02	0.03	0.5
family.Erysipelotrichaceae.id.2149	rs75819860	18	T	T	21.43	0.13	0.03	2.54e-06	0.02	0.1	0.8
family.Erysipelotrichaceae.id.2149	rs76982728	7	T	T	21.16	0.12	0.03	3.27e-06	0	0.07	0.97
family.Erysipelotrichaceae.id.2149	rs77540684	10	T	T	20.03	0.11	0.02	1.39e-05	0.02	0.07	0.76
family.FamilyXI.id.1936	rs9573934	13	C	C	19.56	-0.07	0.01	1.2e-06	0.01	0.04	0.89
family.FamilyXI.id.1936	rs10119172	9	C	C	23.19	-0.07	0.01	2.33e-07	-0.01	0.04	0.85
family.FamilyXI.id.1936	rs10762312	10	G	G	25.36	-0.05	0.01	1.05e-05	0.05	0.04	0.15
family.FamilyXI.id.1936	rs10858364	9	G	G	22.88	0.06	0.01	4.71e-06	-0.02	0.04	0.62
family.FamilyXI.id.1936	rs17065783	3	A	A	23.88	-0.06	0.01	1.31e-06	-0.03	0.04	0.35
family.FamilyXI.id.1936	rs1980561	14	A	A	19.37	-0.05	0.01	8.97e-06	0.01	0.03	0.83
family.FamilyXI.id.1936	rs3111851	3	C	C	19.66	0.06	0.01	1.56e-06	-0.03	0.04	0.43
family.FamilyXI.id.1936	rs35233670	17	T	T	20.95	-0.05	0.01	7.94e-06	0.01	0.03	0.67
family.FamilyXI.id.1936	rs35961441	1	A	A	22.17	0.09	0.02	1.01e-05	0.1	0.06	0.11
family.FamilyXI.id.1936	rs6953849	7	A	A	19.75	0.07	0.02	1.89e-06	-0.03	0.04	0.48
family.FamilyXIII.id.1957	rs7330827	13	T	T	23.18	-0.1	0.02	1.21e-05	0.06	0.07	0.42
family.FamilyXIII.id.1957	rs864093	4	A	A	21.84	-0.05	0.01	7.02e-06	0.03	0.04	0.45
family.FamilyXIII.id.1957	rs10131942	14	C	C	24.24	0.07	0.02	9.47e-06	0.07	0.04	0.09
family.FamilyXIII.id.1957	rs12057990	1	C	C	20.27	0.06	0.01	8.21e-06	0.01	0.04	0.69
family.FamilyXIII.id.1957	rs12118202	1	T	T	19.91	-0.08	0.01	3.28e-07	-0.01	0.04	0.9
family.FamilyXIII.id.1957	rs13069367	3	A	A	23.21	-0.05	0.01	6.49e-06	0	0.03	0.93
family.FamilyXIII.id.1957	rs148376875	3	T	T	20.39	0.08	0.02	2.39e-06	-0.11	0.05	0.03
family.FamilyXIII.id.1957	rs2206482	20	T	T	23.94	-0.06	0.01	1.27e-06	-0.05	0.03	0.09
family.FamilyXIII.id.1957	rs2278540	3	G	G	19.74	0.06	0.01	6.91e-06	-0.07	0.04	0.05
family.FamilyXIII.id.1957	rs34071565	11	T	T	19.94	-0.16	0.03	6.66e-06	0.03	0.07	0.72
family.FamilyXIII.id.1957	rs34660375	5	A	A	19.26	-0.08	0.02	6.18e-06	0.03	0.07	0.68
family.FamilyXIII.id.1957	rs3758087	8	T	T	21.92	0.06	0.01	6.01e-06	0.01	0.03	0.7
family.FamilyXIII.id.1957	rs3860225	1	A	A	20.35	0.08	0.02	5.79e-07	0	0.05	0.97
family.Lachnospiraceae.id.1987	rs4493272	2	T	T	20.23	-0.06	0.01	2.96e-07	-0.03	0.03	0.38
family.Lachnospiraceae.id.1987	rs4685827	3	T	T	20.53	-0.07	0.01	2.96e-06	0.03	0.04	0.42
family.Lachnospiraceae.id.1987	rs7252711	19	A	A	22.44	-0.07	0.02	4.75e-06	-0.01	0.04	0.75
family.Lachnospiraceae.id.1987	rs7975087	12	C	C	19.99	-0.06	0.01	8.99e-06	-0.07	0.04	0.06
family.Lachnospiraceae.id.1987	rs912860	14	G	G	19.35	-0.23	0.05	2.13e-06	0.01	0.11	0.9
family.Lachnospiraceae.id.1987	rs9586501	13	G	G	19.75	0.06	0.01	3.24e-06	0.01	0.03	0.65
family.Lachnospiraceae.id.1987	rs9958960	18	G	G	23.14	-0.09	0.02	1.37e-07	-0.01	0.04	0.75
family.Lachnospiraceae.id.1987	rs1035406	5	G	G	19.03	-0.11	0.03	6.01e-06	-0.03	0.05	0.56
family.Lachnospiraceae.id.1987	rs11591293	10	G	G	26.5	0.07	0.02	2.84e-06	0.01	0.03	0.8
family.Lachnospiraceae.id.1987	rs12977163	19	G	G	20.21	0.07	0.02	7.79e-06	-0.06	0.03	0.08
family.Lachnospiraceae.id.1987	rs13336560	16	C	C	21.8	-0.07	0.02	9.02e-06	0.01	0.05	0.8
family.Lachnospiraceae.id.1987	rs1549633	5	A	A	22.81	0.1	0.02	4.86e-06	-0.07	0.04	0.14
family.Lachnospiraceae.id.1987	rs16855101	2	C	C	22.77	0.12	0.03	1.87e-06	-0.03	0.05	0.52
family.Lachnospiraceae.id.1987	rs1923415	6	A	A	21.74	-0.1	0.02	1.1e-05	0.03	0.05	0.52
family.Lachnospiraceae.id.1987	rs3754624	2	C	C	23.42	0.1	0.02	1.2e-06	-0.01	0.04	0.83
family.Lachnospiraceae.id.1987	rs4278423	10	T	T	23.88	0.11	0.02	5.08e-06	0.09	0.05	0.07
family.Lachnospiraceae.id.1987	rs4822789	22	G	G	23.61	0.07	0.02	4.77e-06	0	0.03	0.91
family.Lachnospiraceae.id.1987	rs55876211	3	C	C	29.34	-0.09	0.02	3.43e-06	-0.07	0.04	0.08
family.Lactobacillaceae.id.1836	rs56250014	8	A	A	21.44	0.12	0.03	7.06e-06	0.01	0.05	0.88
family.Lactobacillaceae.id.1836	rs61933850	12	G	G	21.43	0.16	0.04	4.88e-06	0.02	0.07	0.77
family.Lactobacillaceae.id.1836	rs6679026	1	T	T	19.85	0.11	0.03	8.2e-06	0.04	0.05	0.49
family.Lactobacillaceae.id.1836	rs72714493	1	A	A	21.77	0.08	0.02	6.24e-06	0.01	0.04	0.8
family.Lactobacillaceae.id.1836	rs74354280	4	C	C	21.38	-0.09	0.02	8.58e-06	-0.04	0.04	0.41
family.Lactobacillaceae.id.1836	rs9813022	3	A	A	21.23	-0.08	0.02	2.61e-07	0	0.03	0.99
family.Lactobacillaceae.id.1836	rs10217435	9	C	C	22.75	-0.09	0.02	7.66e-06	0.05	0.06	0.4
family.Lactobacillaceae.id.1836	rs10832801	11	A	A	24.52	-0.05	0.01	1.3e-05	0.03	0.04	0.43
family.Lactobacillaceae.id.1836	rs1939881	11	G	G	20.65	-0.11	0.02	3.05e-07	0.09	0.06	0.19
family.Lactobacillaceae.id.1836	rs2447496	8	G	G	23.27	-0.05	0.01	6.63e-06	-0.07	0.04	0.06
family.Lactobacillaceae.id.1836	rs36021379	21	A	A	22.34	-0.07	0.01	5.98e-06	0.01	0.04	0.9
family.Lactobacillaceae.id.1836	rs4264350	15	T	T	20.76	-0.05	0.01	1.24e-06	-0.02	0.03	0.6
family.Methanobacteriaceae.id.121	rs4783173	16	C	C	20.04	0.05	0.01	1.2e-05	0.05	0.04	0.2
family.Methanobacteriaceae.id.121	rs59663348	18	G	G	19.71	0.06	0.01	4.98e-06	0.02	0.04	0.54
family.Methanobacteriaceae.id.121	rs62532512	9	C	C	20.62	-0.05	0.01	2.66e-06	0.04	0.03	0.16
family.Methanobacteriaceae.id.121	rs67281112	7	G	G	20.83	0.06	0.01	3.73e-06	-0.05	0.04	0.23
family.Methanobacteriaceae.id.121	rs6744030	2	C	C	21.98	0.07	0.02	9.21e-06	-0.03	0.05	0.5
family.Methanobacteriaceae.id.121	rs67705352	1	T	T	19.55	-0.05	0.01	6.59e-07	0.03	0.03	0.37
family.Methanobacteriaceae.id.121	rs6837275	4	A	A	27.01	0.06	0.01	1.6e-06	-0.01	0.04	0.88
family.Methanobacteriaceae.id.121	rs7242694	18	C	C	20.17	-0.06	0.01	4.5e-06	-0.02	0.04	0.63
family.Methanobacteriaceae.id.121	rs74474130	14	T	T	20.59	0.14	0.03	3.18e-06	0	0.08	0.95
family.Methanobacteriaceae.id.121	rs77885767	14	C	C	23.18	-0.16	0.03	3.44e-06	-0.02	0.07	0.83
family.Methanobacteriaceae.id.121	rs7832304	8	T	T	20.14	-0.07	0.02	6.52e-06	-0.03	0.05	0.57
family.Methanobacteriaceae.id.121	rs8130320	21	A	A	26.84	-0.05	0.01	4.67e-06	0.06	0.03	0.05
family.Oxalobacteraceae.id.2966	rs9389714	6	C	C	21.28	-0.06	0.01	8.97e-06	-0.05	0.04	0.3
family.Oxalobacteraceae.id.2966	rs9578457	13	G	G	19.91	-0.14	0.03	7.49e-06	0.06	0.08	0.45
family.Oxalobacteraceae.id.2966	rs9603208	13	G	G	19.17	0.08	0.02	2.67e-07	-0.05	0.05	0.37
family.Oxalobacteraceae.id.2966	rs10093275	8	C	C	21.37	0.05	0.01	4.69e-06	0.01	0.04	0.72
family.Oxalobacteraceae.id.2966	rs10166469	2	T	T	24.18	-0.05	0.01	9.12e-06	-0.02	0.04	0.51
family.Oxalobacteraceae.id.2966	rs1158100	8	A	A	23.14	-0.05	0.01	8.01e-06	-0.01	0.03	0.8
family.Oxalobacteraceae.id.2966	rs117677831	12	G	G	21.01	0.1	0.02	1.86e-07	0.02	0.06	0.68
family.Oxalobacteraceae.id.2966	rs1612733	1	T	T	20.22	0.11	0.02	4.94e-06	0.06	0.07	0.4
family.Oxalobacteraceae.id.2966	rs17376049	1	T	T	18.68	0.08	0.02	8.22e-07	0.01	0.05	0.76
family.Oxalobacteraceae.id.2966	rs2113833	2	T	T	21.92	0.17	0.04	1.89e-06	-0.06	0.08	0.4
family.Oxalobacteraceae.id.2966	rs2426816	20	T	T	22	-0.05	0.01	5.92e-06	-0.02	0.03	0.47
family.Oxalobacteraceae.id.2966	rs3009418	1	C	C	19.41	0.09	0.02	1.01e-05	-0.01	0.07	0.86
family.Oxalobacteraceae.id.2966	rs499272	11	G	G	22.91	0.07	0.02	1.07e-05	0.05	0.05	0.31
family.Oxalobacteraceae.id.2966	rs56199908	9	T	T	19.61	-0.2	0.04	1.2e-06	0.04	0.07	0.57
family.Oxalobacteraceae.id.2966	rs76724913	1	T	T	20.3	0.09	0.02	9.15e-06	0.11	0.06	0.1
family.Pasteurellaceae.id.3689	rs10028567	4	C	C	19.94	-0.09	0.02	9.25e-07	-0.04	0.05	0.43
family.Pasteurellaceae.id.3689	rs11110281	12	T	T	30.8	-0.13	0.02	7.55e-09	-0.09	0.06	0.14
family.Pasteurellaceae.id.3689	rs11720390	3	G	G	20.3	0.1	0.02	5.46e-06	0.04	0.07	0.57
family.Pasteurellaceae.id.3689	rs16950051	12	A	A	21.9	0.11	0.02	6.31e-06	0.06	0.07	0.41
family.Pasteurellaceae.id.3689	rs2370083	14	G	G	22.71	-0.08	0.02	4.94e-06	-0.09	0.05	0.1
family.Pasteurellaceae.id.3689	rs2952251	8	A	A	20.07	-0.06	0.01	4.35e-07	-0.08	0.04	0.03
family.Pasteurellaceae.id.3689	rs35344081	16	G	G	21.21	0.06	0.01	2.63e-06	0	0.04	0.97
family.Pasteurellaceae.id.3689	rs395407	5	G	G	27.55	-0.08	0.02	1.65e-06	-0.06	0.06	0.3
family.Pasteurellaceae.id.3689	rs4968759	17	A	A	21.14	-0.05	0.01	1.01e-06	0.01	0.03	0.78
family.Pasteurellaceae.id.3689	rs57646748	4	G	G	23.06	-0.09	0.02	9.49e-06	-0.06	0.07	0.4
family.Pasteurellaceae.id.3689	rs6563952	16	G	G	20.41	0.08	0.02	7.1e-06	0.05	0.06	0.33
family.Pasteurellaceae.id.3689	rs6806351	3	T	T	18.48	-0.06	0.01	5.08e-06	-0.03	0.04	0.4
family.Pasteurellaceae.id.3689	rs72739637	15	A	A	19.52	0.09	0.02	1.35e-06	-0.01	0.05	0.83
family.Pasteurellaceae.id.3689	rs77968078	1	G	G	21.09	-0.1	0.02	9.98e-06	0.05	0.06	0.43
family.Pasteurellaceae.id.3689	rs7916711	10	A	A	19.91	0.1	0.02	8.42e-06	0.13	0.06	0.03
family.Pasteurellaceae.id.3689	rs957755	7	T	T	19.99	-0.06	0.01	6.73e-06	-0.02	0.04	0.58
family.Pasteurellaceae.id.3689	rs9903102	17	C	C	22.19	-0.07	0.02	6.88e-06	0.02	0.05	0.59
family.Pasteurellaceae.id.3689	rs111810795	14	C	C	24.26	-0.09	0.02	1.57e-06	0	0.06	0.94
family.Pasteurellaceae.id.3689	rs114889439	13	A	A	24.25	-0.25	0.05	2.51e-06	0.04	0.08	0.6
family.Peptococcaceae.id.2024	rs11700976	21	C	C	18.38	0.05	0.01	9.67e-06	-0.04	0.03	0.21
family.Peptococcaceae.id.2024	rs12186441	5	G	G	20.98	0.21	0.05	4.57e-06	-0.02	0.09	0.84
family.Peptococcaceae.id.2024	rs12668619	7	A	A	20.18	0.06	0.01	2.6e-06	-0.01	0.03	0.8
family.Peptococcaceae.id.2024	rs12741784	1	C	C	21.94	-0.06	0.01	1.88e-07	-0.04	0.04	0.32
family.Peptococcaceae.id.2024	rs1442060	4	G	G	22.75	-0.05	0.01	4.55e-06	0	0.03	0.97
family.Peptococcaceae.id.2024	rs1447205	8	G	G	19.87	-0.05	0.01	6.73e-06	0.02	0.03	0.49
family.Peptococcaceae.id.2024	rs1693340	18	T	T	20.63	0.08	0.02	7.17e-06	0.03	0.05	0.61
family.Peptococcaceae.id.2024	rs2175069	4	A	A	23.7	-0.05	0.01	4.54e-06	0	0.03	0.97
family.Peptococcaceae.id.2024	rs2561116	5	T	T	20.98	-0.08	0.02	7.91e-06	-0.06	0.06	0.3
family.Peptostreptococcaceae.id.2042	rs2585520	13	G	G	24.29	-0.09	0.02	6.33e-06	-0.05	0.06	0.4
family.Peptostreptococcaceae.id.2042	rs4263802	8	G	G	21.86	0.05	0.01	9.3e-06	-0.04	0.03	0.23
family.Peptostreptococcaceae.id.2042	rs4461038	15	A	A	20.68	-0.06	0.01	3.4e-06	0	0.03	0.88
family.Peptostreptococcaceae.id.2042	rs4797169	18	T	T	19.6	0.06	0.01	4.62e-06	0.05	0.04	0.15
family.Peptostreptococcaceae.id.2042	rs6692542	1	A	A	20.04	0.05	0.01	6.21e-06	0.01	0.04	0.7
family.Peptostreptococcaceae.id.2042	rs6909981	6	C	C	19.58	-0.06	0.01	6.63e-06	0.01	0.04	0.83
family.Peptostreptococcaceae.id.2042	rs73557284	6	A	A	19.78	0.21	0.05	1.12e-05	-0.01	0.08	0.86
family.Peptostreptococcaceae.id.2042	rs75768969	13	C	C	19.94	-0.07	0.02	7.23e-06	0.03	0.04	0.52
family.Peptostreptococcaceae.id.2042	rs79535861	13	A	A	17.05	0.1	0.02	1.16e-06	0.01	0.05	0.86
family.Peptostreptococcaceae.id.2042	rs9345168	6	C	C	20.14	0.05	0.01	6.95e-06	-0.02	0.03	0.6
family.Peptostreptococcaceae.id.2042	rs11184341	1	G	G	20.81	0.07	0.01	4.08e-06	-0.05	0.03	0.11
family.Peptostreptococcaceae.id.2042	rs111862613	12	T	T	26.96	0.09	0.02	4.02e-06	-0.05	0.07	0.52
family.Peptostreptococcaceae.id.2042	rs117107102	18	A	A	23.09	0.2	0.04	2.11e-06	-0.04	0.07	0.58
family.Peptostreptococcaceae.id.2042	rs11729256	4	T	T	22.66	0.07	0.02	5.95e-07	0.03	0.04	0.38
family.Peptostreptococcaceae.id.2042	rs12908520	15	G	G	19.2	0.06	0.01	2.27e-06	0.02	0.03	0.53
family.Peptostreptococcaceae.id.2042	rs2602429	16	C	C	20.81	0.07	0.02	1.82e-06	-0.01	0.04	0.85
family.Porphyromonadaceae.id.943	rs4242783	10	G	G	21.6	0.07	0.01	3.19e-06	0.04	0.04	0.22
family.Porphyromonadaceae.id.943	rs4936098	11	A	A	24.46	0.06	0.01	1.82e-06	-0.01	0.03	0.83
family.Porphyromonadaceae.id.943	rs61779207	1	G	G	20.16	-0.08	0.02	6.09e-06	0.05	0.04	0.19
family.Porphyromonadaceae.id.943	rs74542928	4	T	T	20.1	0.11	0.02	2.11e-06	-0.02	0.06	0.71
family.Porphyromonadaceae.id.943	rs9349825	6	A	A	21.86	-0.07	0.01	1.69e-06	0.07	0.04	0.05
family.Porphyromonadaceae.id.943	rs941682	20	G	G	21.42	-0.06	0.01	1.12e-05	0.03	0.03	0.43
family.Porphyromonadaceae.id.943	rs11671100	19	A	A	21.92	-0.16	0.03	4.66e-06	0.04	0.06	0.49
family.Porphyromonadaceae.id.943	rs2546105	5	A	A	22.05	0.13	0.03	8.41e-07	0	0.03	0.96
family.Porphyromonadaceae.id.943	rs2944282	7	T	T	20.77	-0.12	0.03	1.35e-06	0.03	0.04	0.47
family.Porphyromonadaceae.id.943	rs34296005	7	T	T	19.93	0.13	0.03	6.77e-07	0	0.04	0.95
family.Porphyromonadaceae.id.943	rs34962571	12	A	A	22.15	-0.19	0.04	7.9e-06	-0.02	0.06	0.75
family.Prevotellaceae.id.960	rs4396289	11	C	C	21.54	-0.15	0.03	1.16e-07	-0.04	0.04	0.35
family.Prevotellaceae.id.960	rs61702987	2	T	T	21.16	0.15	0.03	1.24e-06	0.04	0.04	0.38
family.Prevotellaceae.id.960	rs62570196	9	C	C	20.42	-0.25	0.05	3.5e-07	0.02	0.06	0.75
family.Prevotellaceae.id.960	rs6545794	2	A	A	19.75	-0.2	0.04	1.45e-06	0.03	0.06	0.61
family.Prevotellaceae.id.960	rs67832247	2	C	C	25.91	-0.12	0.03	3.65e-06	-0.06	0.04	0.12
family.Prevotellaceae.id.960	rs7077363	10	G	G	22.47	0.15	0.03	2.89e-06	-0.01	0.04	0.77
family.Prevotellaceae.id.960	rs7314815	12	G	G	20.06	0.1	0.02	7.43e-06	0.03	0.03	0.39
family.Prevotellaceae.id.960	rs7627405	3	C	C	23.07	-0.13	0.03	8.56e-06	-0.04	0.05	0.42
family.Prevotellaceae.id.960	rs7860510	9	G	G	19.61	0.16	0.04	1.11e-05	-0.02	0.06	0.66
family.Prevotellaceae.id.960	rs11150282	16	T	T	21.92	0.1	0.02	6.25e-07	0	0.03	0.91
family.Prevotellaceae.id.960	rs113884518	9	T	T	20.67	-0.21	0.05	6.13e-06	0.19	0.08	0.02
family.Prevotellaceae.id.960	rs1221147	9	T	T	20.5	0.13	0.03	6.06e-06	-0.01	0.05	0.88
family.Prevotellaceae.id.960	rs16851659	1	G	G	19.28	-0.09	0.02	1.6e-06	-0.02	0.03	0.55
family.Prevotellaceae.id.960	rs28678345	17	T	T	20.5	0.21	0.05	6.17e-06	-0.05	0.07	0.48
family.Prevotellaceae.id.960	rs367480	11	G	G	19.35	-0.08	0.02	6e-06	0	0.03	0.95
family.Prevotellaceae.id.960	rs4129395	9	G	G	21.99	0.09	0.02	1.05e-06	-0.01	0.03	0.8
family.Prevotellaceae.id.960	rs73074665	7	A	A	22.62	0.16	0.04	3.76e-06	0.01	0.06	0.86
family.Prevotellaceae.id.960	rs789069	18	A	A	20.22	-0.1	0.02	8.94e-06	-0.02	0.04	0.6
family.Rhodospirillaceae.id.2717	rs79790072	15	T	T	19.12	0.23	0.05	3.6e-06	0.05	0.08	0.51
family.Rhodospirillaceae.id.2717	rs8028558	15	A	A	23.47	0.08	0.02	9.53e-06	0.05	0.03	0.14
family.Rhodospirillaceae.id.2717	rs9864379	3	T	T	19.8	-0.16	0.03	4.18e-08	0.13	0.05	0.01
family.Rhodospirillaceae.id.2717	rs10071529	5	G	G	20.19	0.13	0.03	7.15e-06	0	0.07	0.97
family.Rhodospirillaceae.id.2717	rs114184530	9	T	T	20.44	-0.15	0.03	5.48e-06	0.01	0.07	0.94
family.Rhodospirillaceae.id.2717	rs11779863	8	G	G	22.6	-0.08	0.02	7.18e-06	0.03	0.04	0.5
family.Rhodospirillaceae.id.2717	rs12566890	1	T	T	21.12	-0.1	0.02	1.99e-05	0.01	0.06	0.91
family.Rhodospirillaceae.id.2717	rs13100746	3	C	C	19.82	0.06	0.01	7.53e-06	0.05	0.03	0.11
family.Rhodospirillaceae.id.2717	rs17235252	7	T	T	20.25	-0.12	0.03	1.79e-06	0	0.06	0.93
family.Rhodospirillaceae.id.2717	rs3932485	3	C	C	20.26	0.06	0.01	9.79e-06	0.02	0.03	0.62
family.Rhodospirillaceae.id.2717	rs515984	10	T	T	22.65	-0.09	0.02	4.41e-06	0	0.04	0.95
family.Rhodospirillaceae.id.2717	rs62188991	2	G	G	20.75	-0.11	0.02	4.36e-06	0.11	0.06	0.07
family.Rhodospirillaceae.id.2717	rs638542	1	G	G	21.9	-0.07	0.02	6.96e-06	0.05	0.03	0.14
family.Rhodospirillaceae.id.2717	rs739151	22	C	C	22.74	0.07	0.01	3.02e-06	-0.01	0.03	0.68
family.Rhodospirillaceae.id.2717	rs74603314	14	T	T	21.13	0.23	0.05	2.45e-06	0.04	0.08	0.58
family.Rhodospirillaceae.id.2717	rs76373661	3	G	G	22.2	0.09	0.02	7.67e-06	-0.01	0.05	0.91
family.Rhodospirillaceae.id.2717	rs7706512	5	G	G	22.78	0.07	0.01	2.25e-06	0	0.03	0.88
family.Rikenellaceae.id.967	rs7801843	7	A	A	20.42	-0.09	0.02	7.81e-06	-0.05	0.04	0.29
family.Rikenellaceae.id.967	rs949341	11	G	G	23.83	0.07	0.01	8.19e-06	0	0.03	0.93
family.Rikenellaceae.id.967	rs11251024	10	G	G	20.06	0.1	0.02	4.65e-07	0.02	0.03	0.53
family.Rikenellaceae.id.967	rs11606187	11	A	A	29.38	-0.15	0.03	2.18e-06	-0.01	0.05	0.82
family.Rikenellaceae.id.967	rs13219468	6	G	G	20.72	0.12	0.02	1.13e-06	-0.02	0.04	0.64
family.Rikenellaceae.id.967	rs13385922	2	T	T	21.57	0.09	0.02	3.91e-06	0.04	0.03	0.17
family.Rikenellaceae.id.967	rs166849	2	G	G	20.41	0.09	0.02	6.64e-06	0.04	0.03	0.25
family.Rikenellaceae.id.967	rs2172426	8	C	C	19.51	-0.1	0.02	2.85e-07	-0.07	0.03	0.02
family.Rikenellaceae.id.967	rs267959	5	A	A	19.29	0.1	0.02	2.42e-06	0.02	0.03	0.59
family.Rikenellaceae.id.967	rs2930903	19	C	C	20.94	0.09	0.02	1.44e-05	0.06	0.04	0.11
family.Rikenellaceae.id.967	rs4383094	15	T	T	22.01	0.15	0.03	3.28e-06	-0.02	0.06	0.7
family.Rikenellaceae.id.967	rs55921101	10	A	A	28.48	-0.11	0.02	3.74e-06	-0.05	0.04	0.14
family.Rikenellaceae.id.967	rs6051857	20	A	A	21.4	-0.13	0.03	4.55e-06	0.06	0.05	0.22
family.Rikenellaceae.id.967	rs60583455	7	T	T	19.23	0.11	0.02	2.69e-07	0.05	0.04	0.2
family.Rikenellaceae.id.967	rs60775321	15	T	T	21.93	-0.1	0.02	6.77e-06	-0.01	0.03	0.86
family.Rikenellaceae.id.967	rs72671304	14	T	T	24.49	0.17	0.04	3.21e-06	0	0.06	0.97
family.Rikenellaceae.id.967	rs7911787	10	G	G	21.44	-0.22	0.05	2.1e-06	-0.01	0.07	0.84
family.Rikenellaceae.id.967	rs9542068	13	T	T	20.23	0.1	0.02	5.59e-06	-0.01	0.03	0.66
family.Rikenellaceae.id.967	rs10074000	5	T	T	21.06	-0.1	0.02	6.43e-06	0.03	0.03	0.32
family.Rikenellaceae.id.967	rs10506058	12	A	A	20.59	0.1	0.02	7.03e-06	-0.01	0.03	0.67
family.Rikenellaceae.id.967	rs1942371	18	G	G	23.78	-0.16	0.03	3.84e-06	-0.06	0.05	0.22
family.Ruminococcaceae.id.2050	rs1948423	3	T	T	20.52	-0.11	0.02	3.37e-06	0.01	0.04	0.72
family.Ruminococcaceae.id.2050	rs40656	5	C	C	20.7	0.14	0.03	4.5e-06	0.04	0.05	0.43
family.Ruminococcaceae.id.2050	rs4869133	5	G	G	20.72	-0.18	0.04	1.03e-05	-0.04	0.06	0.55
family.Ruminococcaceae.id.2050	rs61267978	18	T	T	24.99	0.15	0.03	4.57e-06	0.02	0.05	0.62
family.Ruminococcaceae.id.2050	rs6577484	1	G	G	28.89	0.16	0.04	8.76e-06	-0.04	0.06	0.52
family.Ruminococcaceae.id.2050	rs6890185	5	T	T	23.18	0.11	0.02	1.14e-06	0.03	0.03	0.37
family.Ruminococcaceae.id.2050	rs71564433	6	T	T	22.38	-0.13	0.03	3.94e-06	-0.05	0.04	0.25
family.Ruminococcaceae.id.2050	rs77845139	15	A	A	21.94	-0.11	0.03	7.78e-06	0.02	0.04	0.65
family.Ruminococcaceae.id.2050	rs12151423	2	A	A	20.86	0.1	0.02	8.29e-06	-0.06	0.03	0.06
family.Ruminococcaceae.id.2050	rs13139592	4	T	T	23.21	-0.15	0.03	8.12e-06	0.06	0.04	0.15
family.Ruminococcaceae.id.2050	rs1384962	14	A	A	24.56	0.12	0.03	5.62e-06	0	0.04	0.98
family.Ruminococcaceae.id.2050	rs2913110	10	C	C	20.28	0.11	0.02	4.58e-06	0.05	0.03	0.1
family.Streptococcaceae.id.1850	rs4862235	4	G	G	24.08	0.1	0.02	3.44e-06	0.02	0.03	0.62
family.Streptococcaceae.id.1850	rs55932844	10	A	A	20.61	-0.17	0.04	2.26e-06	0.02	0.05	0.74
family.Streptococcaceae.id.1850	rs62348779	5	T	T	27.04	-0.2	0.04	3.25e-06	0.01	0.06	0.9
family.Streptococcaceae.id.1850	rs6591893	11	G	G	22.21	0.11	0.02	6.69e-06	-0.01	0.03	0.66
family.Streptococcaceae.id.1850	rs720439	22	A	A	20	-0.11	0.03	8.4e-06	0	0.04	0.91
family.Streptococcaceae.id.1850	rs73199919	4	T	T	19.36	-0.24	0.05	8.38e-06	-0.05	0.09	0.53
family.Streptococcaceae.id.1850	rs9613196	22	T	T	20.57	-0.24	0.05	6.29e-06	-0.06	0.07	0.42
family.Streptococcaceae.id.1850	rs1020520	7	T	T	20.27	-0.06	0.01	8.84e-06	-0.01	0.04	0.86
family.Streptococcaceae.id.1850	rs10444197	10	A	A	20.88	-0.05	0.01	8.26e-06	0.04	0.03	0.18
family.Streptococcaceae.id.1850	rs11052069	12	T	T	22.34	0.05	0.01	9.37e-06	0	0.03	0.91
family.Streptococcaceae.id.1850	rs11720857	3	C	C	24.63	0.06	0.01	1.27e-05	-0.01	0.04	0.88
family.Streptococcaceae.id.1850	rs11808093	1	T	T	20.61	0.08	0.02	5.39e-06	0.04	0.05	0.52
family.Streptococcaceae.id.1850	rs12906958	15	C	C	20.35	-0.05	0.01	4.25e-06	0	0.03	0.95
family.Streptococcaceae.id.1850	rs17159861	7	C	C	23.05	0.1	0.02	1.1e-08	0.05	0.05	0.35
family.Streptococcaceae.id.1850	rs2644213	10	G	G	22.63	0.05	0.01	8.82e-06	0.01	0.04	0.86
family.Streptococcaceae.id.1850	rs4076415	15	T	T	23.31	0.05	0.01	3e-06	0	0.03	0.96
family.Streptococcaceae.id.1850	rs4717831	7	A	A	21.25	0.08	0.02	6.16e-06	0.03	0.06	0.64
family.Veillonellaceae.id.2172	rs62024432	15	C	C	21.36	-0.08	0.02	7.74e-06	0	0.05	0.96
family.Veillonellaceae.id.2172	rs6762473	3	C	C	23.49	0.05	0.01	3.44e-06	-0.03	0.03	0.3
family.Veillonellaceae.id.2172	rs76898927	3	G	G	23.28	0.12	0.03	3.84e-06	0.05	0.08	0.57
family.Veillonellaceae.id.2172	rs79895140	2	T	T	24.77	-0.06	0.01	5.59e-06	-0.01	0.04	0.76
family.Veillonellaceae.id.2172	rs9648214	7	T	T	20.41	-0.08	0.02	4.57e-07	0.04	0.04	0.4
family.Veillonellaceae.id.2172	rs12719051	7	A	A	20.4	0.09	0.02	1.07e-05	-0.09	0.06	0.14
family.Veillonellaceae.id.2172	rs158115	14	G	G	21.37	0.09	0.02	1.57e-06	0.06	0.05	0.25
family.Veillonellaceae.id.2172	rs182318	11	G	G	23.11	-0.08	0.02	2.47e-05	0.09	0.06	0.11
family.Veillonellaceae.id.2172	rs2200429	13	A	A	22.69	-0.09	0.02	7.53e-06	-0.09	0.06	0.13
family.Veillonellaceae.id.2172	rs265534	10	T	T	20.62	-0.06	0.01	2.69e-06	-0.07	0.03	0.03
family.Veillonellaceae.id.2172	rs4583233	16	A	A	20.4	0.07	0.01	1.69e-07	-0.04	0.04	0.21
family.Veillonellaceae.id.2172	rs56080211	2	C	C	19.34	0.12	0.03	1.34e-05	-0.06	0.08	0.41
family.Veillonellaceae.id.2172	rs6923695	6	T	T	23.45	0.1	0.02	6.82e-06	0	0.06	0.98
family.Veillonellaceae.id.2172	rs72839198	2	C	C	19.6	0.16	0.04	3.41e-05	-0.06	0.07	0.45
family.Veillonellaceae.id.2172	rs74606150	14	C	C	25.18	-0.2	0.04	3.92e-06	0.07	0.08	0.42
family.Veillonellaceae.id.2172	rs10147907	14	T	T	24.52	0.17	0.04	1.36e-05	0.14	0.06	0.02
family.Veillonellaceae.id.2172	rs11818408	10	G	G	21.69	0.11	0.02	8.04e-06	0.06	0.03	0.06
family.Veillonellaceae.id.2172	rs11876297	18	T	T	20.48	0.13	0.03	3.06e-06	-0.04	0.04	0.39
family.Veillonellaceae.id.2172	rs151257695	7	A	A	25.08	0.21	0.05	4.1e-06	-0.09	0.06	0.16
family.Veillonellaceae.id.2172	rs1768152	3	T	T	21.55	0.14	0.03	1.03e-05	0.03	0.05	0.5
family.Veillonellaceae.id.2172	rs2733072	8	G	G	19.32	0.11	0.02	1.57e-06	-0.04	0.03	0.28
family.Verrucomicrobiaceae.id.4036	rs3771393	2	C	C	22.26	0.13	0.03	9.27e-07	0.01	0.04	0.71
family.Verrucomicrobiaceae.id.4036	rs6934739	6	A	A	20.33	0.11	0.03	1.04e-05	0.06	0.03	0.07
family.Verrucomicrobiaceae.id.4036	rs7104872	11	G	G	19.37	0.14	0.03	2.05e-06	0	0.04	0.98
family.Verrucomicrobiaceae.id.4036	rs10501370	11	C	C	20.25	-0.12	0.03	4.69e-06	-0.11	0.08	0.17
family.Verrucomicrobiaceae.id.4036	rs10798999	1	C	C	24.06	0.06	0.01	2.07e-06	-0.02	0.04	0.66
family.Verrucomicrobiaceae.id.4036	rs10808115	7	A	A	22.06	-0.05	0.01	4.39e-06	0.04	0.03	0.28
family.Verrucomicrobiaceae.id.4036	rs117748144	11	T	T	21.23	-0.13	0.03	1.04e-05	-0.02	0.07	0.76
family.Verrucomicrobiaceae.id.4036	rs13116360	4	T	T	20.66	0.15	0.03	2.15e-07	0.06	0.07	0.4
family.Verrucomicrobiaceae.id.4036	rs17074066	4	T	T	20.29	-0.08	0.02	1.7e-05	-0.02	0.06	0.72
family.Verrucomicrobiaceae.id.4036	rs17474256	1	G	G	19.91	0.08	0.02	1.12e-05	-0.01	0.05	0.86
family.Verrucomicrobiaceae.id.4036	rs281379	19	A	A	20.63	-0.05	0.01	8.43e-06	-0.02	0.03	0.58
family.Verrucomicrobiaceae.id.4036	rs28584818	3	A	A	21.15	0.13	0.03	2.67e-06	-0.09	0.07	0.17
family.Victivallaceae.id.2255	rs60254196	7	A	A	24.71	-0.05	0.01	2.96e-06	0.02	0.03	0.64
family.Victivallaceae.id.2255	rs630939	18	C	C	20.85	-0.05	0.01	8.57e-06	-0.02	0.03	0.62
family.Victivallaceae.id.2255	rs6550770	3	T	T	22.57	-0.2	0.04	7.97e-06	0.12	0.09	0.16
family.Victivallaceae.id.2255	rs74018587	15	C	C	21.95	0.21	0.04	1.86e-06	-0.01	0.09	0.9
family.Victivallaceae.id.2255	rs76496924	3	A	A	21.49	0.15	0.04	1.16e-05	0.05	0.08	0.53
family.Victivallaceae.id.2255	rs78056098	11	G	G	20.51	-0.05	0.01	8.18e-06	-0.01	0.03	0.77
family.Victivallaceae.id.2255	rs949971	3	T	T	24.01	-0.05	0.01	3.28e-06	-0.02	0.03	0.55
family.Victivallaceae.id.2255	rs10263623	7	C	C	22.87	0.19	0.04	1.05e-05	-0.01	0.06	0.84
family.Victivallaceae.id.2255	rs10458299	7	T	T	20.89	-0.19	0.04	7.69e-06	0.01	0.06	0.93
family.Victivallaceae.id.2255	rs11006576	10	A	A	19.64	-0.11	0.02	7.48e-06	-0.02	0.03	0.56
family.Victivallaceae.id.2255	rs113893692	9	C	C	19.94	-0.19	0.04	4.5e-06	0.01	0.05	0.89
family.Victivallaceae.id.2255	rs34297067	14	A	A	24.61	-0.19	0.03	4.41e-08	-0.07	0.04	0.12
family.Victivallaceae.id.2255	rs61841040	10	G	G	20.9	0.16	0.03	2.58e-06	0	0.04	0.94
family.Victivallaceae.id.2255	rs6818880	4	A	A	21.94	-0.11	0.02	7.62e-06	-0.01	0.03	0.73
family.unknownfamily.id.1000001214	rs77910827	9	C	C	23.99	0.2	0.04	1.07e-06	0.03	0.05	0.57
family.unknownfamily.id.1000001214	rs7827125	8	C	C	22.43	0.12	0.03	6.56e-06	0	0.04	1
family.unknownfamily.id.1000001214	rs7880204	1	T	T	21.17	-0.13	0.03	5.19e-06	-0.03	0.04	0.41
family.unknownfamily.id.1000001214	rs9425984	1	T	T	24.12	-0.13	0.03	8.4e-06	-0.03	0.04	0.4
family.unknownfamily.id.1000001214	rs12129908	1	C	C	23.01	0.09	0.02	6.67e-06	0	0.03	0.91
family.unknownfamily.id.1000001214	rs12423772	12	G	G	21.83	0.14	0.03	1.77e-06	-0.03	0.06	0.61
family.unknownfamily.id.1000001214	rs1425962	4	G	G	21.03	0.09	0.02	6.28e-06	0.04	0.04	0.32
family.unknownfamily.id.1000001214	rs2973294	4	G	G	20.67	0.09	0.02	2.29e-06	0.02	0.03	0.52
family.unknownfamily.id.1000001214	rs34561138	16	G	G	20.64	0.22	0.05	2.61e-06	0.07	0.07	0.34
family.unknownfamily.id.1000001214	rs10248854	7	C	C	24.29	-0.05	0.01	3.29e-06	-0.04	0.03	0.28
family.unknownfamily.id.1000001214	rs10797540	1	A	A	24.32	0.05	0.01	3.45e-06	-0.02	0.03	0.52
family.unknownfamily.id.1000001214	rs10892089	11	C	C	19.53	-0.06	0.01	5.7e-06	-0.01	0.04	0.77
family.unknownfamily.id.1000005471	rs117151453	12	G	G	22.23	-0.11	0.02	3.39e-06	-0.06	0.07	0.4
family.unknownfamily.id.1000005471	rs143694765	1	T	T	20.35	0.09	0.02	1.09e-05	-0.07	0.06	0.19
family.unknownfamily.id.1000005471	rs16960159	18	C	C	20.57	-0.16	0.03	3.2e-06	0.08	0.07	0.23
family.unknownfamily.id.1000005471	rs2884897	11	A	A	21.49	-0.13	0.03	7.61e-06	0.05	0.08	0.49
family.unknownfamily.id.1000005471	rs314726	2	T	T	20.22	0.05	0.01	1.37e-06	0.06	0.03	0.08
family.unknownfamily.id.1000005471	rs35398954	15	A	A	20.89	-0.09	0.02	2.44e-07	-0.07	0.05	0.16
family.unknownfamily.id.1000005471	rs3980709	1	A	A	21.81	-0.06	0.01	9.43e-06	0.02	0.04	0.63
family.unknownfamily.id.1000005471	rs59427698	9	A	A	21.71	-0.06	0.01	1.07e-05	-0.02	0.04	0.54
family.unknownfamily.id.1000005471	rs62547233	9	A	A	20.42	0.05	0.01	8.12e-06	-0.01	0.04	0.7
family.unknownfamily.id.1000005471	rs10131724	14	A	A	21.68	-0.2	0.04	1.43e-06	-0.04	0.07	0.57
family.unknownfamily.id.1000005471	rs10923018	1	G	G	21.62	0.07	0.02	6.36e-06	0.04	0.03	0.14
family.unknownfamily.id.1000005471	rs112375806	22	T	T	24.32	0.14	0.03	1.1e-06	-0.03	0.05	0.59
family.unknownfamily.id.1000005471	rs11637981	15	G	G	19.09	-0.07	0.02	5.28e-06	-0.01	0.03	0.68
family.unknownfamily.id.1000005471	rs13025464	2	T	T	28.93	-0.07	0.02	6.79e-06	-0.02	0.03	0.6
family.unknownfamily.id.1000005471	rs139749	22	C	C	26.64	-0.08	0.02	8.6e-07	-0.05	0.04	0.17
family.unknownfamily.id.1000005471	rs16891896	5	G	G	20.81	-0.17	0.04	7.64e-06	0	0.08	0.99
family.unknownfamily.id.1000006161	rs17519472	12	C	C	31.14	0.11	0.02	4.08e-06	-0.07	0.05	0.12
family.unknownfamily.id.1000006161	rs209813	6	G	G	21.42	-0.1	0.02	1.2e-05	0.08	0.05	0.1
family.unknownfamily.id.1000006161	rs2116427	5	A	A	23.54	0.09	0.02	5.78e-07	-0.05	0.04	0.2
family.unknownfamily.id.1000006161	rs2229917	9	A	A	24.4	0.15	0.03	2.14e-06	0.07	0.07	0.26
family.unknownfamily.id.1000006161	rs2418654	2	C	C	21.48	-0.07	0.02	6.32e-06	-0.04	0.04	0.28
family.unknownfamily.id.1000006161	rs2817174	1	C	C	19.57	-0.07	0.02	7.26e-06	0.01	0.03	0.82
family.unknownfamily.id.1000006161	rs57340348	6	T	T	19.3	-0.1	0.02	3.91e-06	-0.02	0.04	0.64
family.unknownfamily.id.1000006161	rs606117	9	A	A	21.02	0.08	0.02	3.94e-06	0.06	0.03	0.06
family.unknownfamily.id.1000006161	rs6676699	1	G	G	22.58	-0.09	0.02	6.16e-06	-0.04	0.04	0.32
family.unknownfamily.id.1000006161	rs7000472	8	A	A	20.9	-0.08	0.02	3.96e-06	0.02	0.03	0.59
family.unknownfamily.id.1000006161	rs72836424	10	C	C	22.39	-0.14	0.03	3.32e-06	-0.07	0.06	0.23
family.unknownfamily.id.1000006161	rs73139629	12	A	A	26.85	-0.12	0.02	3.44e-06	0	0.05	0.97
family.unknownfamily.id.1000006161	rs11617697	13	A	A	21.64	-0.14	0.03	5.5e-07	0.01	0.08	0.86
family.unknownfamily.id.1000006161	rs12964517	18	G	G	20.62	0.06	0.01	1.97e-06	0.02	0.03	0.6
family.unknownfamily.id.1000006161	rs13082419	3	C	C	22.96	-0.07	0.02	9.25e-06	0.1	0.04	0.02
family.unknownfamily.id.1000006161	rs16884680	8	G	G	23.05	-0.09	0.02	2.32e-06	0.03	0.06	0.56
order.Actinomycetales.id.420	rs1884466	1	C	C	20.32	-0.05	0.01	8.78e-06	0.02	0.03	0.44
order.Actinomycetales.id.420	rs2300774	3	G	G	23.46	0.05	0.01	9.18e-07	0.02	0.03	0.52
order.Actinomycetales.id.420	rs290833	1	T	T	23.7	-0.05	0.01	7.98e-06	0.01	0.03	0.66
order.Actinomycetales.id.420	rs35161940	17	T	T	23.43	-0.08	0.02	1.52e-06	0.05	0.05	0.31
order.Actinomycetales.id.420	rs4078432	14	C	C	20.59	-0.06	0.01	5.31e-06	-0.01	0.04	0.71
order.Bacillales.id.1674	rs56970041	14	T	T	22.49	0.07	0.02	1.07e-05	0.04	0.05	0.39
order.Bacillales.id.1674	rs62504403	8	C	C	21.65	0.07	0.01	1e-07	0.04	0.04	0.35
order.Bacillales.id.1674	rs7234058	18	T	T	20.97	-0.09	0.02	1.1e-06	-0.06	0.06	0.35
order.Bacillales.id.1674	rs7826267	8	T	T	20.87	-0.08	0.02	2.51e-05	0.14	0.07	0.06
order.Bacillales.id.1674	rs8003149	14	C	C	20.61	0.05	0.01	4.04e-06	-0.05	0.04	0.13
order.Bacillales.id.1674	rs921306	5	T	T	23.05	0.05	0.01	6.02e-06	0	0.03	0.9
order.Bacillales.id.1674	rs11150282	16	T	T	23.21	0.1	0.02	6.25e-07	0	0.03	0.91
order.Bacillales.id.1674	rs113884518	9	T	T	20.48	-0.21	0.05	6.13e-06	0.19	0.08	0.02
order.Bacillales.id.1674	rs1221147	9	T	T	24.93	0.13	0.03	6.06e-06	-0.01	0.05	0.88
order.Bacillales.id.1674	rs16851659	1	G	G	24.25	-0.09	0.02	1.6e-06	-0.02	0.03	0.55
order.Bacillales.id.1674	rs28678345	17	T	T	21.62	0.21	0.05	6.17e-06	-0.05	0.07	0.48
order.Bacteroidales.id.913	rs367480	11	G	G	20.66	-0.08	0.02	6e-06	0	0.03	0.95
order.Bacteroidales.id.913	rs4129395	9	G	G	28.78	0.09	0.02	1.05e-06	-0.01	0.03	0.8
order.Bacteroidales.id.913	rs73074665	7	A	A	24.87	0.16	0.04	3.76e-06	0.01	0.06	0.86
order.Bacteroidales.id.913	rs789069	18	A	A	19.51	-0.1	0.02	8.94e-06	-0.02	0.04	0.6
order.Bacteroidales.id.913	rs79790072	15	T	T	22.61	0.23	0.05	3.6e-06	0.05	0.08	0.51
order.Bacteroidales.id.913	rs8028558	15	A	A	21.09	0.08	0.02	9.53e-06	0.05	0.03	0.14
order.Bacteroidales.id.913	rs9864379	3	T	T	21.54	-0.16	0.03	4.18e-08	0.13	0.05	0.01
order.Bacteroidales.id.913	rs11110282	12	A	A	20.62	-0.1	0.02	2.6e-06	-0.09	0.06	0.15
order.Bacteroidales.id.913	rs111552159	4	C	C	22.05	0.13	0.03	7.34e-06	0.11	0.07	0.13
order.Bacteroidales.id.913	rs11627423	14	C	C	22.53	0.05	0.01	5.38e-06	0.01	0.03	0.74
order.Bacteroidales.id.913	rs11730038	4	G	G	19.99	-0.06	0.01	2.72e-06	0.01	0.04	0.77
order.Bacteroidales.id.913	rs12797734	11	T	T	20.73	0.06	0.01	6.98e-06	-0.03	0.04	0.55
order.Bacteroidales.id.913	rs1595463	2	C	C	26.74	0.05	0.01	1.04e-05	0.01	0.03	0.68
order.Bacteroidales.id.913	rs1962325	3	C	C	21.56	0.05	0.01	2.01e-06	0.04	0.04	0.23
order.Bacteroidales.id.913	rs2370083	14	G	G	21.36	-0.08	0.02	8.59e-06	-0.09	0.05	0.1
order.Bacteroidales.id.913	rs2952251	8	A	A	19.45	-0.06	0.01	4.02e-07	-0.08	0.04	0.03
order.Bifidobacteriales.id.432	rs34989881	19	A	A	23.28	0.11	0.02	4.13e-06	-0.16	0.06	0.01
order.Bifidobacteriales.id.432	rs35344081	16	G	G	24.23	0.06	0.01	4.55e-07	0	0.04	0.97
order.Bifidobacteriales.id.432	rs4028634	17	T	T	21.9	0.05	0.01	1.3e-06	0.05	0.03	0.1
order.Bifidobacteriales.id.432	rs57872228	1	C	C	25.84	-0.07	0.01	2.82e-06	0.02	0.04	0.55
order.Bifidobacteriales.id.432	rs74352383	6	T	T	19.84	-0.1	0.02	2.01e-06	-0.14	0.06	0.02
order.Bifidobacteriales.id.432	rs74663707	3	C	C	19.24	0.1	0.02	1.22e-05	-0.04	0.08	0.65
order.Bifidobacteriales.id.432	rs76717940	3	T	T	19.45	0.16	0.03	8.58e-07	0.07	0.07	0.36
order.Bifidobacteriales.id.432	rs77558518	5	A	A	19.74	-0.11	0.02	1.9e-06	0.06	0.07	0.38
order.Bifidobacteriales.id.432	rs78938557	7	T	T	21.31	0.11	0.02	6.24e-06	-0.01	0.07	0.88
order.Bifidobacteriales.id.432	rs9581006	13	C	C	20.23	0.23	0.05	1.49e-06	-0.05	0.07	0.51
order.Bifidobacteriales.id.432	rs10202904	2	T	T	21.94	-0.12	0.02	2.3e-07	0	0.03	0.93
order.Bifidobacteriales.id.432	rs10424197	19	G	G	24.2	-0.11	0.02	6.94e-06	0.02	0.03	0.5
order.Bifidobacteriales.id.432	rs11018665	11	A	A	20.89	0.11	0.03	8.61e-06	-0.01	0.03	0.78
order.Bifidobacteriales.id.432	rs12825290	12	C	C	19.71	-0.22	0.05	1.12e-05	0.08	0.07	0.26
order.Bifidobacteriales.id.432	rs4257531	3	G	G	22.13	0.16	0.04	6.57e-06	-0.01	0.05	0.88
order.Bifidobacteriales.id.432	rs56131665	5	G	G	23.33	0.18	0.04	5.46e-06	-0.01	0.06	0.87
order.Bifidobacteriales.id.432	rs62241835	3	G	G	24.23	-0.2	0.04	1.14e-06	0.08	0.06	0.16
order.Bifidobacteriales.id.432	rs6508769	19	T	T	22.86	0.15	0.03	8.35e-06	0.02	0.05	0.72
order.Burkholderiales.id.2874	rs73068003	7	G	G	22.33	-0.16	0.04	6.95e-06	0.04	0.05	0.37
order.Burkholderiales.id.2874	rs73457410	13	A	A	19.57	0.22	0.04	8.18e-07	0.01	0.06	0.88
order.Burkholderiales.id.2874	rs75208022	12	C	C	21.08	-0.23	0.05	3.16e-06	0.08	0.06	0.18
order.Burkholderiales.id.2874	rs894996	4	C	C	19.72	0.22	0.04	1.35e-06	0.06	0.06	0.32
order.Burkholderiales.id.2874	rs10071529	5	G	G	19.8	0.13	0.03	7.15e-06	0	0.07	0.97
order.Burkholderiales.id.2874	rs114184530	9	T	T	22.84	-0.15	0.03	5.48e-06	0.01	0.07	0.94
order.Burkholderiales.id.2874	rs11779863	8	G	G	19.72	-0.08	0.02	7.18e-06	0.03	0.04	0.5
order.Burkholderiales.id.2874	rs12566890	1	T	T	20.46	-0.1	0.02	1.99e-05	0.01	0.06	0.91
order.Burkholderiales.id.2874	rs13100746	3	C	C	20.09	0.06	0.01	7.53e-06	0.05	0.03	0.11
order.Burkholderiales.id.2874	rs17235252	7	T	T	22.46	-0.12	0.03	1.79e-06	0	0.06	0.93
order.Burkholderiales.id.2874	rs3932485	3	C	C	19.35	0.06	0.01	9.79e-06	0.02	0.03	0.62
order.Burkholderiales.id.2874	rs515984	10	T	T	19.57	-0.09	0.02	4.41e-06	0	0.04	0.95
order.Burkholderiales.id.2874	rs62188991	2	G	G	20.49	-0.11	0.02	4.36e-06	0.11	0.06	0.07
order.Clostridiales.id.1863	rs638542	1	G	G	19.7	-0.07	0.02	6.96e-06	0.05	0.03	0.14
order.Clostridiales.id.1863	rs739151	22	C	C	21.21	0.07	0.01	3.02e-06	-0.01	0.03	0.68
order.Clostridiales.id.1863	rs74603314	14	T	T	21.53	0.23	0.05	2.45e-06	0.04	0.08	0.58
order.Clostridiales.id.1863	rs76373661	3	G	G	19.28	0.09	0.02	7.67e-06	-0.01	0.05	0.91
order.Clostridiales.id.1863	rs7706512	5	G	G	27.83	0.07	0.01	2.25e-06	0	0.03	0.88
order.Clostridiales.id.1863	rs7801843	7	A	A	21.64	-0.09	0.02	7.81e-06	-0.05	0.04	0.29
order.Clostridiales.id.1863	rs949341	11	G	G	18.96	0.07	0.01	8.19e-06	0	0.03	0.93
order.Clostridiales.id.1863	rs11251024	10	G	G	20.99	0.1	0.02	4.65e-07	0.02	0.03	0.53
order.Clostridiales.id.1863	rs11606187	11	A	A	19.89	-0.15	0.03	2.18e-06	-0.01	0.05	0.82
order.Clostridiales.id.1863	rs13219468	6	G	G	20.61	0.12	0.02	1.13e-06	-0.02	0.04	0.64
order.Clostridiales.id.1863	rs13385922	2	T	T	21.27	0.09	0.02	3.91e-06	0.04	0.03	0.17
order.Clostridiales.id.1863	rs166849	2	G	G	23.75	0.09	0.02	6.64e-06	0.04	0.03	0.25
order.Clostridiales.id.1863	rs2172426	8	C	C	21.09	-0.1	0.02	2.85e-07	-0.07	0.03	0.02
order.Clostridiales.id.1863	rs267959	5	A	A	19.78	0.1	0.02	2.42e-06	0.02	0.03	0.59
order.Clostridiales.id.1863	rs2930903	19	C	C	20.49	0.09	0.02	1.44e-05	0.06	0.04	0.11
order.Clostridiales.id.1863	rs4383094	15	T	T	20.74	0.15	0.03	3.28e-06	-0.02	0.06	0.7
order.Clostridiales.id.1863	rs55921101	10	A	A	29.35	-0.11	0.02	3.74e-06	-0.05	0.04	0.14
order.Coriobacteriales.id.810	rs6051857	20	A	A	20.54	-0.13	0.03	4.55e-06	0.06	0.05	0.22
order.Coriobacteriales.id.810	rs60583455	7	T	T	19.96	0.11	0.02	2.69e-07	0.05	0.04	0.2
order.Coriobacteriales.id.810	rs60775321	15	T	T	20.5	-0.1	0.02	6.77e-06	-0.01	0.03	0.86
order.Coriobacteriales.id.810	rs72671304	14	T	T	21.35	0.17	0.04	3.21e-06	0	0.06	0.97
order.Coriobacteriales.id.810	rs7911787	10	G	G	20.49	-0.22	0.05	2.1e-06	-0.01	0.07	0.84
order.Coriobacteriales.id.810	rs9542068	13	T	T	19.82	0.1	0.02	5.59e-06	-0.01	0.03	0.66
order.Coriobacteriales.id.810	rs10840326	11	C	C	20.7	-0.07	0.01	1.52e-06	0.01	0.03	0.77
order.Coriobacteriales.id.810	rs10965428	9	C	C	20.62	-0.12	0.03	3.43e-06	-0.08	0.06	0.14
order.Coriobacteriales.id.810	rs111582866	16	G	G	19.12	-0.11	0.03	8.81e-06	-0.05	0.06	0.45
order.Coriobacteriales.id.810	rs12050685	15	A	A	21.89	-0.07	0.02	1.07e-05	-0.01	0.03	0.65
order.Coriobacteriales.id.810	rs12191680	6	C	C	23.97	0.1	0.02	2.18e-07	0	0.05	0.94
order.Coriobacteriales.id.810	rs16970009	17	A	A	21.39	0.19	0.04	1.29e-05	0.04	0.08	0.59
order.Coriobacteriales.id.810	rs35510	12	A	A	20.19	0.12	0.03	3.62e-06	-0.07	0.06	0.27
order.Coriobacteriales.id.810	rs4822728	22	T	T	20.39	0.07	0.01	4.23e-06	0.06	0.03	0.04
order.Coriobacteriales.id.810	rs6092684	20	A	A	19.6	0.07	0.01	3.08e-06	0.03	0.03	0.37
order.Coriobacteriales.id.810	rs62568866	9	T	T	18.67	-0.12	0.03	5.29e-06	-0.14	0.05	0.01
order.Coriobacteriales.id.810	rs6972479	7	A	A	21.14	-0.08	0.02	8.25e-06	0.07	0.04	0.06
order.Desulfovibrionales.id.3156	rs72756943	5	G	G	22.01	0.14	0.03	3.91e-06	0.02	0.07	0.77
order.Desulfovibrionales.id.3156	rs73139353	3	A	A	20.53	-0.22	0.05	4.38e-06	-0.07	0.08	0.34
order.Desulfovibrionales.id.3156	rs731534	20	C	C	20.48	-0.1	0.02	5.1e-06	-0.03	0.05	0.56
order.Desulfovibrionales.id.3156	rs76022354	10	C	C	21.73	0.24	0.05	1.21e-06	0.1	0.08	0.21
order.Desulfovibrionales.id.3156	rs78909003	9	T	T	22.59	-0.24	0.05	1.31e-06	-0.02	0.07	0.76
order.Desulfovibrionales.id.3156	rs9382510	6	C	C	22.13	-0.09	0.02	2.12e-07	0.06	0.04	0.09
order.Desulfovibrionales.id.3156	rs9895850	17	T	T	20	-0.18	0.04	1.7e-05	-0.13	0.07	0.09
order.Desulfovibrionales.id.3156	rs9938097	16	T	T	21.27	-0.07	0.02	6.94e-06	0.03	0.03	0.4
order.Desulfovibrionales.id.3156	rs1035406	5	G	G	22.76	-0.11	0.02	3.73e-06	-0.03	0.05	0.56
order.Desulfovibrionales.id.3156	rs11591293	10	G	G	20.81	0.07	0.02	4.9e-06	0.01	0.03	0.8
order.Desulfovibrionales.id.3156	rs11630875	15	T	T	20.29	0.09	0.02	2.93e-06	0.01	0.04	0.72
order.Desulfovibrionales.id.3156	rs13336560	16	C	C	18.53	-0.07	0.02	9.56e-06	0.01	0.05	0.8
order.Desulfovibrionales.id.3156	rs2162883	5	C	C	21.93	0.09	0.02	3.1e-06	-0.08	0.04	0.04
order.Enterobacteriales.id.3468	rs3730086	5	A	A	24.12	0.08	0.02	7.54e-06	0.02	0.04	0.64
order.Enterobacteriales.id.3468	rs3754624	2	C	C	21.65	0.09	0.02	2.09e-06	-0.01	0.04	0.83
order.Enterobacteriales.id.3468	rs4278423	10	T	T	19.61	0.11	0.02	6.77e-06	0.09	0.05	0.07
order.Enterobacteriales.id.3468	rs4822789	22	G	G	20.57	0.07	0.02	5.06e-06	0	0.03	0.91
order.Enterobacteriales.id.3468	rs55876211	3	C	C	20.43	-0.09	0.02	9.36e-06	-0.07	0.04	0.08
order.Enterobacteriales.id.3468	rs61933850	12	G	G	18.96	0.16	0.04	4.87e-06	0.02	0.07	0.77
order.Enterobacteriales.id.3468	rs7001029	8	C	C	24.38	0.12	0.03	3.73e-06	0	0.05	0.98
order.Enterobacteriales.id.3468	rs76784716	2	A	A	18.87	0.14	0.03	1.72e-06	-0.01	0.06	0.91
order.Enterobacteriales.id.3468	rs77304857	4	C	C	20.18	-0.1	0.02	7.14e-06	-0.05	0.04	0.29
order.Enterobacteriales.id.3468	rs9813022	3	A	A	24.43	-0.08	0.02	3.25e-07	0	0.03	0.99
order.Enterobacteriales.id.3468	rs10787507	10	G	G	21.11	-0.05	0.01	1.78e-05	0.01	0.04	0.83
order.Erysipelotrichales.id.2148	rs1135612	7	G	G	19.73	0.05	0.01	8.77e-06	-0.06	0.04	0.07
order.Erysipelotrichales.id.2148	rs13086907	3	G	G	23.12	0.06	0.01	2.07e-06	-0.03	0.04	0.43
order.Erysipelotrichales.id.2148	rs1447205	8	G	G	19.53	-0.05	0.01	3.62e-06	0.02	0.03	0.49
order.Erysipelotrichales.id.2148	rs1643968	5	T	T	22.83	-0.06	0.01	4.81e-07	-0.07	0.03	0.05
order.Erysipelotrichales.id.2148	rs1649999	10	A	A	20.71	0.07	0.02	6.81e-06	-0.05	0.05	0.38
order.Erysipelotrichales.id.2148	rs2834062	21	A	A	20.04	0.05	0.01	7.01e-06	-0.04	0.03	0.23
order.Erysipelotrichales.id.2148	rs4722181	7	T	T	20.5	0.05	0.01	2.15e-06	-0.02	0.03	0.45
order.Erysipelotrichales.id.2148	rs60274479	16	T	T	19.95	-0.07	0.01	8.76e-07	-0.02	0.04	0.63
order.Erysipelotrichales.id.2148	rs61249479	9	A	A	20.21	0.08	0.02	4.06e-06	0.04	0.05	0.49
order.Erysipelotrichales.id.2148	rs71405394	15	G	G	23.26	-0.11	0.02	2.06e-06	-0.09	0.07	0.23
order.Erysipelotrichales.id.2148	rs73232831	4	G	G	20.4	-0.15	0.03	1.43e-06	0	0.07	0.95
order.Erysipelotrichales.id.2148	rs9423647	10	G	G	20.19	0.05	0.01	5.58e-06	0.02	0.03	0.55
order.Erysipelotrichales.id.2148	rs11184341	1	G	G	19.78	0.07	0.01	4.07e-06	-0.05	0.03	0.11
order.Gastranaerophilales.id.1591	rs111862613	12	T	T	25.81	0.09	0.02	4.03e-06	-0.05	0.07	0.52
order.Gastranaerophilales.id.1591	rs117107102	18	A	A	21.45	0.2	0.04	2.11e-06	-0.04	0.07	0.58
order.Gastranaerophilales.id.1591	rs11729256	4	T	T	21.04	0.07	0.02	5.95e-07	0.03	0.04	0.38
order.Gastranaerophilales.id.1591	rs12908520	15	G	G	20.82	0.06	0.01	2.28e-06	0.02	0.03	0.53
order.Gastranaerophilales.id.1591	rs2602429	16	C	C	24.31	0.07	0.02	1.74e-06	-0.01	0.04	0.85
order.Gastranaerophilales.id.1591	rs4242783	10	G	G	20.53	0.07	0.01	3.06e-06	0.04	0.04	0.22
order.Gastranaerophilales.id.1591	rs4936098	11	A	A	20.63	0.06	0.01	1.81e-06	-0.01	0.03	0.83
order.Gastranaerophilales.id.1591	rs61779207	1	G	G	22.04	-0.08	0.02	6.18e-06	0.05	0.04	0.19
order.Gastranaerophilales.id.1591	rs74542928	4	T	T	26.49	0.11	0.02	2.09e-06	-0.02	0.06	0.71
order.Gastranaerophilales.id.1591	rs9349825	6	A	A	20	-0.07	0.01	1.71e-06	0.07	0.04	0.05
order.Gastranaerophilales.id.1591	rs941682	20	G	G	17.42	-0.06	0.01	1.12e-05	0.03	0.03	0.43
order.Gastranaerophilales.id.1591	rs1002941	15	G	G	21.26	0.11	0.02	6.85e-06	-0.02	0.04	0.59
order.Lactobacillales.id.1800	rs11770843	7	C	C	22.32	0.11	0.02	3.18e-06	0	0.04	0.95
order.Lactobacillales.id.1800	rs17114848	15	G	G	23.34	0.15	0.03	2.62e-06	-0.01	0.05	0.89
order.Lactobacillales.id.1800	rs2031282	13	A	A	18.68	0.12	0.03	5.99e-06	-0.05	0.05	0.3
order.Lactobacillales.id.1800	rs2731834	5	C	C	21.24	0.11	0.02	3.86e-06	0	0.04	0.9
order.Lactobacillales.id.1800	rs2825714	21	A	A	19.58	-0.14	0.03	2.03e-06	-0.03	0.05	0.6
order.Lactobacillales.id.1800	rs62570196	9	C	C	22.89	-0.22	0.04	8.72e-07	0.02	0.06	0.75
order.Lactobacillales.id.1800	rs72640280	1	A	A	23.03	0.22	0.05	5.92e-06	-0.06	0.06	0.31
order.Lactobacillales.id.1800	rs73113483	3	T	T	21.69	-0.13	0.03	5.5e-06	-0.02	0.05	0.67
order.Lactobacillales.id.1800	rs77599476	20	A	A	18.93	0.23	0.05	1.62e-06	-0.02	0.07	0.8
order.Lactobacillales.id.1800	rs10841473	12	G	G	25.12	-0.06	0.01	3.86e-07	0.02	0.04	0.58
order.Lactobacillales.id.1800	rs11766971	7	T	T	19.63	0.05	0.01	7.65e-06	-0.02	0.03	0.54
order.Lactobacillales.id.1800	rs12528285	6	C	C	19.97	0.08	0.02	7.55e-06	-0.01	0.05	0.79
order.Lactobacillales.id.1800	rs13192624	6	T	T	19.9	-0.05	0.01	8.97e-06	0.01	0.04	0.67
order.Lactobacillales.id.1800	rs1397793	5	G	G	21.25	-0.05	0.01	2.98e-06	0.06	0.04	0.09
order.Lactobacillales.id.1800	rs34284163	16	A	A	23.73	-0.06	0.01	1.04e-05	-0.08	0.04	0.06
order.Lactobacillales.id.1800	rs4429415	2	C	C	19.78	0.06	0.01	1.73e-07	-0.01	0.03	0.66
order.Lactobacillales.id.1800	rs55888705	4	A	A	21.08	0.05	0.01	1.19e-06	-0.04	0.04	0.35
order.Lactobacillales.id.1800	rs62448869	7	T	T	25.63	-0.05	0.01	1.26e-06	0.01	0.03	0.87
order.Lactobacillales.id.1800	rs6496870	15	T	T	20.06	0.05	0.01	7.19e-06	0.03	0.03	0.39
order.Methanobacteriales.id.120	rs6743026	2	T	T	21.99	0.06	0.01	1.19e-05	0.05	0.04	0.19
order.Methanobacteriales.id.120	rs74037001	14	G	G	23.44	-0.08	0.02	7.2e-07	-0.08	0.05	0.11
order.Methanobacteriales.id.120	rs75211493	19	G	G	21.83	0.08	0.02	5.33e-06	0.03	0.06	0.58
order.Methanobacteriales.id.120	rs7570971	2	A	A	22.69	0.09	0.01	2.41e-14	-0.03	0.04	0.41
order.Methanobacteriales.id.120	rs80124826	2	T	T	20.47	-0.12	0.03	8.26e-06	-0.07	0.09	0.44
order.Methanobacteriales.id.120	rs8047955	16	A	A	21	0.05	0.01	2.78e-06	0.06	0.03	0.1
order.Methanobacteriales.id.120	rs857444	6	C	C	22.17	0.05	0.01	3.9e-06	-0.02	0.03	0.46
order.Methanobacteriales.id.120	rs9833771	3	T	T	20.37	0.05	0.01	4.25e-06	-0.01	0.03	0.75
order.Methanobacteriales.id.120	rs111845179	14	T	T	24.57	0.1	0.02	1.11e-06	0.12	0.07	0.07
order.Methanobacteriales.id.120	rs12938514	17	A	A	26.22	-0.2	0.04	1.34e-06	-0.06	0.13	0.64
order.Methanobacteriales.id.120	rs13291434	9	T	T	28.39	0.07	0.01	2.45e-06	0.05	0.05	0.25
order.Methanobacteriales.id.120	rs17343978	22	A	A	21.36	-0.06	0.01	3.78e-06	0.05	0.04	0.17
order.MollicutesRF9.id.11579	rs2032750	2	T	T	20.01	-0.05	0.01	1.73e-06	-0.02	0.03	0.55
order.MollicutesRF9.id.11579	rs62531359	8	T	T	19.24	0.07	0.01	1.14e-05	-0.04	0.05	0.43
order.MollicutesRF9.id.11579	rs62575403	9	C	C	27.09	0.15	0.03	2.94e-06	0.02	0.08	0.85
order.MollicutesRF9.id.11579	rs6586324	21	T	T	20.13	0.05	0.01	5.86e-06	0	0.04	0.92
order.MollicutesRF9.id.11579	rs72706335	1	T	T	20.18	-0.22	0.05	6.08e-06	-0.11	0.08	0.19
order.MollicutesRF9.id.11579	rs73512608	13	G	G	21.74	-0.12	0.02	1.99e-07	-0.06	0.07	0.38
order.MollicutesRF9.id.11579	rs73846128	3	A	A	19.06	-0.07	0.01	6.48e-07	0	0.04	0.95
order.MollicutesRF9.id.11579	rs7546249	1	T	T	29.13	-0.06	0.01	1.53e-06	0	0.04	0.94
order.MollicutesRF9.id.11579	rs7999780	13	G	G	19.87	0.05	0.01	1.18e-05	-0.05	0.04	0.23
order.MollicutesRF9.id.11579	rs929878	16	C	C	20.03	-0.05	0.01	8.85e-06	0.01	0.04	0.8
order.MollicutesRF9.id.11579	rs12555298	9	G	G	20.77	0.1	0.02	8.92e-06	0.05	0.04	0.23
order.MollicutesRF9.id.11579	rs2314810	17	C	C	20.69	-0.22	0.05	2.63e-06	-0.04	0.07	0.56
order.MollicutesRF9.id.11579	rs2553290	4	A	A	20.19	0.1	0.02	2.05e-06	-0.03	0.04	0.39
order.MollicutesRF9.id.11579	rs2585223	15	T	T	25.62	0.11	0.02	6.95e-06	-0.06	0.04	0.17
order.MollicutesRF9.id.11579	rs584122	6	C	C	21.52	-0.15	0.03	3.42e-06	-0.01	0.06	0.83
order.MollicutesRF9.id.11579	rs61972390	13	T	T	21.31	0.11	0.02	9.55e-06	0.03	0.06	0.65
order.NB1n.id.3953	rs7148504	14	G	G	21.96	0.08	0.02	5.85e-06	-0.01	0.03	0.85
order.NB1n.id.3953	rs76531781	7	T	T	22.44	-0.23	0.05	2.61e-06	0	0.07	0.95
order.NB1n.id.3953	rs789068	18	G	G	23.83	-0.11	0.02	1.68e-07	-0.02	0.04	0.56
order.NB1n.id.3953	rs9864379	3	T	T	18.91	-0.14	0.03	2.18e-07	0.13	0.05	0.01
order.NB1n.id.3953	rs10202904	2	T	T	19.5	-0.12	0.02	4.73e-07	0	0.03	0.93
order.NB1n.id.3953	rs11022995	11	G	G	20.97	-0.1	0.02	5.85e-06	-0.01	0.03	0.8
order.NB1n.id.3953	rs34928225	6	T	T	21.93	0.2	0.04	2.66e-06	0	0.07	0.98
order.NB1n.id.3953	rs45498998	21	G	G	19.66	-0.13	0.03	6.42e-06	0.01	0.04	0.83
order.NB1n.id.3953	rs56131665	5	G	G	18.41	0.18	0.04	4.61e-06	-0.01	0.06	0.87
order.NB1n.id.3953	rs6064552	20	T	T	19.94	-0.12	0.03	7.37e-06	-0.02	0.04	0.66
order.NB1n.id.3953	rs6508769	19	T	T	21.03	0.15	0.03	7.99e-06	0.02	0.05	0.72
order.NB1n.id.3953	rs7015093	8	G	G	19.45	-0.12	0.03	7.92e-06	-0.03	0.04	0.38
order.NB1n.id.3953	rs73031978	3	C	C	24.85	-0.2	0.04	1.89e-06	0.08	0.06	0.18
order.NB1n.id.3953	rs76029318	13	T	T	21.84	0.21	0.04	9.55e-07	0	0.06	0.94
order.NB1n.id.3953	rs7635189	3	G	G	21.29	0.12	0.03	3.72e-06	0	0.04	0.98
order.NB1n.id.3953	rs77658038	6	A	A	21.09	-0.16	0.03	2.62e-06	-0.01	0.05	0.84
order.Pasteurellales.id.3688	rs894996	4	C	C	23.12	0.2	0.04	3.72e-06	0.06	0.06	0.32
order.Pasteurellales.id.3688	rs112334273	21	G	G	19.27	0.06	0.01	8.46e-07	0.02	0.04	0.57
order.Pasteurellales.id.3688	rs12554342	9	G	G	22.27	-0.05	0.01	6.9e-06	0.01	0.04	0.71
order.Pasteurellales.id.3688	rs2009919	17	T	T	19.03	0.05	0.01	4.49e-07	-0.03	0.04	0.38
order.Pasteurellales.id.3688	rs2273429	14	A	A	20	-0.07	0.02	4.49e-06	-0.03	0.05	0.56
order.Pasteurellales.id.3688	rs2332027	4	G	G	21.58	-0.05	0.01	4.13e-06	0.02	0.03	0.61
order.Pasteurellales.id.3688	rs2547978	5	A	A	22.13	0.05	0.01	9.29e-06	0.04	0.03	0.17
order.Pasteurellales.id.3688	rs3792064	2	G	G	22.26	0.09	0.02	8.83e-07	0.03	0.06	0.57
order.Pasteurellales.id.3688	rs3852931	20	C	C	21.96	-0.05	0.01	4.4e-06	0.02	0.03	0.49
order.Pasteurellales.id.3688	rs4750583	10	A	A	20.41	0.06	0.01	7.97e-06	-0.03	0.04	0.43
order.Pasteurellales.id.3688	rs56199908	9	T	T	20.27	-0.19	0.04	5.74e-06	0.04	0.07	0.57
order.Pasteurellales.id.3688	rs6814436	4	T	T	20.57	0.07	0.02	6.5e-06	-0.04	0.04	0.42
order.Pasteurellales.id.3688	rs6815608	4	T	T	22.15	0.09	0.02	9.09e-06	0.17	0.06	0.01
order.Pasteurellales.id.3688	rs7247191	19	T	T	23.52	-0.07	0.02	5.92e-06	-0.08	0.05	0.13
order.Pasteurellales.id.3688	rs72738886	5	T	T	28.78	0.09	0.02	5.6e-06	-0.04	0.05	0.51
order.Pasteurellales.id.3688	rs72771021	10	C	C	21.79	-0.14	0.03	4.54e-06	0.04	0.08	0.65
order.Pasteurellales.id.3688	rs7557870	2	T	T	20.17	0.1	0.02	1.36e-07	-0.15	0.07	0.02
order.Pasteurellales.id.3688	rs7573799	2	C	C	22.97	-0.07	0.02	5.7e-06	-0.03	0.05	0.54
order.Pasteurellales.id.3688	rs7975768	12	C	C	21.96	0.05	0.01	2.68e-06	-0.01	0.03	0.84
order.Rhodospirillales.id.2667	rs8085381	18	G	G	20.87	0.06	0.01	9.56e-06	-0.04	0.04	0.31
order.Rhodospirillales.id.2667	rs1002941	15	G	G	22.14	0.11	0.02	3.97e-06	-0.02	0.04	0.59
order.Rhodospirillales.id.2667	rs11770843	7	C	C	20.45	0.11	0.02	1.88e-06	0	0.04	0.95
order.Rhodospirillales.id.2667	rs17114848	15	G	G	21.58	0.15	0.03	4.31e-06	-0.01	0.05	0.89
order.Rhodospirillales.id.2667	rs2031282	13	A	A	31.19	0.12	0.03	8.38e-06	-0.05	0.05	0.3
order.Rhodospirillales.id.2667	rs2731834	5	C	C	21.55	0.11	0.02	3.46e-06	0	0.04	0.9
order.Rhodospirillales.id.2667	rs2825714	21	A	A	19.77	-0.14	0.03	1.74e-06	-0.03	0.05	0.6
order.Rhodospirillales.id.2667	rs60995569	10	T	T	20.61	-0.16	0.03	1.85e-06	0.01	0.06	0.8
order.Rhodospirillales.id.2667	rs62570196	9	C	C	22.07	-0.22	0.04	7.78e-07	0.02	0.06	0.75
order.Rhodospirillales.id.2667	rs72640280	1	A	A	21.74	0.22	0.05	5.87e-06	-0.06	0.06	0.31
order.Rhodospirillales.id.2667	rs73113483	3	T	T	20.09	-0.13	0.03	5.01e-06	-0.02	0.05	0.67
order.Rhodospirillales.id.2667	rs77599476	20	A	A	19.42	0.23	0.05	1.65e-06	-0.02	0.07	0.8
order.Rhodospirillales.id.2667	rs10750258	11	A	A	19.61	-0.05	0.01	5.67e-06	0	0.03	0.95
order.Rhodospirillales.id.2667	rs11126162	2	T	T	22.04	-0.08	0.02	3.8e-05	0.06	0.06	0.29
order.Rhodospirillales.id.2667	rs11715072	3	G	G	23.73	-0.05	0.01	6.61e-06	0.05	0.03	0.12
order.Selenomonadales.id.2165	rs12150865	19	C	C	23.7	0.05	0.01	1.52e-06	0	0.04	0.97
order.Selenomonadales.id.2165	rs12467198	2	C	C	19.43	0.05	0.01	7.69e-06	-0.02	0.03	0.61
order.Selenomonadales.id.2165	rs2347697	7	G	G	21.68	0.05	0.01	4.04e-06	-0.09	0.03	0
order.Selenomonadales.id.2165	rs2532663	10	G	G	23.08	-0.13	0.03	1.13e-06	-0.06	0.07	0.37
order.Selenomonadales.id.2165	rs312757	17	C	C	21.01	-0.05	0.01	4.57e-06	0	0.03	0.88
order.Selenomonadales.id.2165	rs3890996	22	T	T	19.59	-0.05	0.01	7.04e-06	0	0.03	0.91
order.Selenomonadales.id.2165	rs4340090	12	C	C	22.56	-0.07	0.02	1.32e-05	0.03	0.05	0.49
order.Selenomonadales.id.2165	rs6707783	2	C	C	19.95	0.08	0.02	6.06e-06	-0.04	0.06	0.43
order.Selenomonadales.id.2165	rs72771021	10	C	C	20.69	0.14	0.03	4.58e-06	0.04	0.08	0.65
order.Selenomonadales.id.2165	rs74757828	8	A	A	22.27	0.1	0.02	1.16e-05	0.04	0.07	0.61
order.Selenomonadales.id.2165	rs922773	3	C	C	19.56	-0.08	0.02	3.54e-07	-0.05	0.05	0.26
order.Selenomonadales.id.2165	rs10108398	8	G	G	20.45	0.08	0.02	5.85e-07	0	0.04	0.92
order.Selenomonadales.id.2165	rs12566890	1	T	T	21.33	-0.1	0.02	1.19e-05	0.01	0.06	0.91
order.Verrucomicrobiales.id.4030	rs17214486	14	C	C	23.56	0.06	0.01	6.89e-06	0.03	0.03	0.35
order.Verrucomicrobiales.id.4030	rs2464826	7	A	A	21.95	0.09	0.02	8.27e-06	0.01	0.05	0.78
order.Verrucomicrobiales.id.4030	rs28537087	15	G	G	20.03	0.08	0.02	1.31e-05	-0.04	0.05	0.4
order.Verrucomicrobiales.id.4030	rs3768491	1	A	A	20.76	-0.07	0.01	4.9e-06	0.05	0.03	0.17
order.Verrucomicrobiales.id.4030	rs4885016	13	T	T	19.73	-0.08	0.02	6.41e-06	0	0.04	0.92
order.Verrucomicrobiales.id.4030	rs6043847	20	T	T	22.57	-0.11	0.02	3.78e-06	0	0.06	0.97
order.Verrucomicrobiales.id.4030	rs67374027	2	A	A	20.76	0.08	0.02	1.17e-06	0	0.04	0.93
order.Verrucomicrobiales.id.4030	rs72901605	11	T	T	20.73	-0.08	0.02	2.29e-06	0.09	0.04	0.04
order.Verrucomicrobiales.id.4030	rs74603314	14	T	T	20.12	0.22	0.05	1.69e-06	0.04	0.08	0.58
order.Verrucomicrobiales.id.4030	rs78169027	11	A	A	21.59	-0.11	0.02	5.03e-06	0.02	0.06	0.73
order.Verrucomicrobiales.id.4030	rs11252894	10	A	A	20.68	0.08	0.02	1.46e-06	0	0.04	0.98
order.Verrucomicrobiales.id.4030	rs117107102	18	A	A	21.09	0.2	0.04	1.77e-06	-0.04	0.07	0.58
order.Victivallales.id.2254	rs11729256	4	T	T	20.94	0.07	0.01	2.11e-06	0.03	0.04	0.38
order.Victivallales.id.2254	rs12512971	4	A	A	20.27	0.17	0.04	1.73e-05	-0.01	0.08	0.86
order.Victivallales.id.2254	rs12908520	15	G	G	19.98	0.06	0.01	3.49e-06	0.02	0.03	0.53
order.Victivallales.id.2254	rs2602429	16	C	C	22.49	0.08	0.02	6.4e-07	-0.01	0.04	0.85
order.Victivallales.id.2254	rs3995795	10	C	C	22.97	0.06	0.01	1.04e-05	0.01	0.04	0.69
order.Victivallales.id.2254	rs45598138	1	C	C	19.13	-0.14	0.03	2.45e-06	0.01	0.08	0.85
order.Victivallales.id.2254	rs61779207	1	G	G	24.19	-0.08	0.02	4.34e-06	0.05	0.04	0.19
order.Victivallales.id.2254	rs74542928	4	T	T	21.86	0.12	0.02	5.32e-07	-0.02	0.06	0.71
order.Victivallales.id.2254	rs76430504	5	T	T	20.03	-0.12	0.03	3.9e-06	0.11	0.06	0.06
order.Victivallales.id.2254	rs9349825	6	A	A	21.14	-0.07	0.01	4.48e-06	0.07	0.04	0.05
genus.Actinomyces.id.423	rs2057922	7	G	G	22.35	0.09	0.02	2.57e-06	0.06	0.05	0.25
genus.Actinomyces.id.423	rs2276875	4	A	A	25.55	-0.07	0.01	5.84e-07	0.05	0.04	0.24
genus.Actinomyces.id.423	rs2428166	6	G	G	21.08	-0.17	0.03	8.78e-07	0.05	0.08	0.53
genus.Actinomyces.id.423	rs28418786	8	C	C	22.17	-0.08	0.02	6.1e-06	0.03	0.05	0.48
genus.Actinomyces.id.423	rs28479800	1	A	A	20.32	-0.09	0.02	1.31e-05	-0.01	0.06	0.87
genus.Actinomyces.id.423	rs35177866	3	A	A	25.73	0.09	0.02	1.41e-06	0.07	0.06	0.2
genus.Actinomyces.id.423	rs60316894	12	C	C	18.86	-0.12	0.03	1.41e-06	0.01	0.08	0.87
genus.Actinomyces.id.423	rs62251337	3	A	A	24.31	-0.07	0.01	3.76e-06	0.03	0.04	0.49
genus.Adlercreutzia.id.812	rs72684847	4	T	T	20.93	-0.11	0.03	6.64e-06	-0.01	0.06	0.86
genus.Adlercreutzia.id.812	rs76181748	8	C	C	19.3	-0.08	0.02	5.73e-06	-0.04	0.05	0.43
genus.Adlercreutzia.id.812	rs77455852	5	T	T	21.07	-0.09	0.02	5.17e-06	-0.01	0.06	0.93
genus.Adlercreutzia.id.812	rs79795328	4	A	A	20.31	-0.08	0.02	3.49e-06	0.04	0.04	0.36
genus.Adlercreutzia.id.812	rs10841473	12	G	G	29.66	-0.06	0.01	1.42e-06	0.02	0.04	0.58
genus.Adlercreutzia.id.812	rs12022129	1	G	G	24.59	0.06	0.01	8.28e-06	0.01	0.04	0.87
genus.Adlercreutzia.id.812	rs182549	2	C	C	21.68	0.12	0.01	5.27e-21	-0.04	0.04	0.31
genus.Adlercreutzia.id.812	rs2491158	10	G	G	19.77	0.07	0.02	8.25e-06	0.01	0.04	0.75
genus.Adlercreutzia.id.812	rs2686790	7	T	T	21.86	0.07	0.02	7.49e-06	0.08	0.04	0.07
genus.Adlercreutzia.id.812	rs4567981	2	T	T	19.56	0.06	0.01	1.87e-06	0.01	0.03	0.8
genus.Adlercreutzia.id.812	rs540489	17	T	T	20.93	-0.06	0.01	4.31e-06	0.03	0.04	0.47
genus.Adlercreutzia.id.812	rs55888705	4	A	A	18.53	0.05	0.01	6.49e-06	-0.04	0.04	0.35
genus.Akkermansia.id.4037	rs56108664	5	T	T	20.09	0.07	0.02	3.8e-06	-0.08	0.04	0.05
genus.Akkermansia.id.4037	rs5746486	22	T	T	23.71	-0.05	0.01	9.04e-06	-0.01	0.03	0.74
genus.Akkermansia.id.4037	rs62181700	2	G	G	19.61	-0.06	0.01	1.93e-06	-0.03	0.04	0.37
genus.Akkermansia.id.4037	rs7322849	13	T	T	31.28	0.11	0.02	2.53e-08	0	0.07	0.95
genus.Akkermansia.id.4037	rs73797465	5	T	T	21.01	-0.1	0.02	5.18e-06	-0.05	0.07	0.42
genus.Akkermansia.id.4037	rs75344046	21	C	C	20.36	0.23	0.05	4.39e-06	0.02	0.09	0.78
genus.Akkermansia.id.4037	rs76671854	5	C	C	20.78	-0.08	0.02	4.26e-06	0.07	0.05	0.21
genus.Akkermansia.id.4037	rs857444	6	C	C	24.34	0.06	0.01	4.12e-06	-0.02	0.03	0.46
genus.Akkermansia.id.4037	rs11069458	13	T	T	24.15	-0.07	0.02	1.12e-05	-0.02	0.04	0.55
genus.Akkermansia.id.4037	rs116261629	6	G	G	21.29	0.13	0.03	9.5e-07	0.01	0.06	0.9
genus.Akkermansia.id.4037	rs1241171	1	G	G	25.77	-0.07	0.02	3.97e-06	0.03	0.04	0.45
genus.Akkermansia.id.4037	rs1571225	9	C	C	20.63	0.08	0.02	1.26e-06	0.04	0.05	0.4
genus.Alistipes.id.968	rs1917709	7	A	A	20.67	0.12	0.03	9.35e-06	-0.02	0.06	0.69
genus.Alistipes.id.968	rs1969927	12	G	G	20.56	0.06	0.01	8.67e-06	-0.01	0.03	0.8
genus.Alistipes.id.968	rs2713349	7	A	A	21.25	0.06	0.01	1.07e-05	0.02	0.04	0.6
genus.Alistipes.id.968	rs2728491	7	G	G	21.42	-0.06	0.01	6.83e-06	-0.03	0.03	0.43
genus.Alistipes.id.968	rs3827020	20	C	C	22.58	0.08	0.02	1.83e-06	0.04	0.05	0.36
genus.Alistipes.id.968	rs4798126	18	G	G	19.57	0.07	0.02	1.28e-05	-0.02	0.05	0.72
genus.Alistipes.id.968	rs542415	15	T	T	19.57	-0.06	0.01	4.25e-06	-0.02	0.03	0.46
genus.Alistipes.id.968	rs60178956	8	G	G	21.58	-0.06	0.01	1e-05	0.07	0.04	0.08
genus.Alistipes.id.968	rs6793291	3	C	C	20.26	0.11	0.02	3.08e-06	-0.07	0.06	0.24
genus.Alistipes.id.968	rs72676854	8	T	T	22.4	0.12	0.03	4.58e-06	-0.04	0.06	0.59
genus.Alistipes.id.968	rs7802841	7	C	C	21.79	0.07	0.01	1.14e-06	-0.02	0.04	0.62
genus.Alistipes.id.968	rs8013541	14	A	A	20.01	-0.06	0.01	5.33e-06	-0.03	0.03	0.31
genus.Alistipes.id.968	rs9899990	17	A	A	22.33	-0.1	0.02	1.13e-05	-0.01	0.06	0.81
genus.Alistipes.id.968	rs11149971	16	C	C	25.03	0.12	0.02	4.96e-07	-0.02	0.07	0.78
genus.Alistipes.id.968	rs113271346	14	C	C	23.05	0.08	0.02	5.43e-06	0.04	0.05	0.45
genus.Allisonella.id.2174	rs115043014	1	G	G	21.65	-0.21	0.04	2.65e-06	-0.2	0.08	0.02
genus.Allisonella.id.2174	rs117001700	7	T	T	36.57	0.2	0.04	8.48e-06	0.05	0.08	0.54
genus.Allisonella.id.2174	rs12453000	17	C	C	22.01	0.06	0.01	1.5e-06	0.06	0.04	0.17
genus.Allisonella.id.2174	rs16892041	6	T	T	23.42	-0.06	0.01	1.13e-05	0.09	0.04	0.02
genus.Allisonella.id.2174	rs2788271	1	T	T	21.65	-0.06	0.01	1.62e-05	0.04	0.04	0.37
genus.Allisonella.id.2174	rs3005511	6	A	A	21.66	0.05	0.01	6.08e-06	0	0.03	0.92
genus.Allisonella.id.2174	rs4926264	19	T	T	19.32	0.08	0.02	3.56e-06	0.01	0.06	0.92
genus.Allisonella.id.2174	rs67794373	7	C	C	20.53	0.06	0.01	1.09e-06	0.02	0.04	0.54
genus.Allisonella.id.2174	rs682885	11	A	A	21.51	-0.05	0.01	4.32e-06	-0.03	0.03	0.37
genus.Alloprevotella.id.961	rs72973581	19	A	A	20.05	0.13	0.03	2.4e-06	-0.07	0.07	0.32
genus.Alloprevotella.id.961	rs7860714	9	A	A	22.41	-0.05	0.01	4.85e-06	-0.01	0.04	0.71
genus.Alloprevotella.id.961	rs10084203	2	A	A	22.5	0.05	0.01	8.64e-06	0	0.04	0.95
genus.Alloprevotella.id.961	rs12034718	1	A	A	19.49	0.07	0.02	9.34e-06	0.01	0.04	0.88
genus.Alloprevotella.id.961	rs12585793	13	T	T	20.37	-0.26	0.06	3.43e-06	0.12	0.08	0.14
genus.Alloprevotella.id.961	rs2017189	4	G	G	20.37	-0.05	0.01	4.25e-06	0.01	0.03	0.63
genus.Alloprevotella.id.961	rs4962426	10	G	G	20.95	0.06	0.01	6.27e-06	0.01	0.04	0.75
genus.Anaerofilum.id.2053	rs56221232	2	T	T	21.58	0.08	0.02	7.56e-07	0.06	0.05	0.21
genus.Anaerofilum.id.2053	rs62478070	7	T	T	20.9	0.22	0.05	6e-06	0.02	0.1	0.81
genus.Anaerofilum.id.2053	rs7322368	13	T	T	21.58	0.08	0.02	8.45e-06	0.04	0.05	0.49
genus.Anaerofilum.id.2053	rs75238760	18	T	T	22.7	0.06	0.01	9.59e-06	-0.03	0.04	0.47
genus.Anaerofilum.id.2053	rs11228830	11	A	A	20.62	0.14	0.03	5.82e-06	0.08	0.07	0.25
genus.Anaerofilum.id.2053	rs113054641	21	G	G	21.27	-0.14	0.03	1.32e-07	-0.03	0.06	0.66
genus.Anaerofilum.id.2053	rs12304031	12	G	G	20.51	-0.09	0.02	1.17e-05	0	0.05	0.96
genus.Anaerofilum.id.2053	rs12458763	18	A	A	20.68	0.12	0.03	5.99e-06	0.06	0.06	0.35
genus.Anaerofilum.id.2053	rs1862649	16	G	G	22.43	0.11	0.02	5.16e-06	-0.08	0.05	0.12
genus.Anaerofilum.id.2053	rs2114713	15	G	G	22.57	0.06	0.01	6.41e-06	0.05	0.03	0.1
genus.Anaerofilum.id.2053	rs2642760	5	G	G	19.95	0.07	0.01	9.28e-07	0	0.03	0.97
genus.Anaerofilum.id.2053	rs270727	1	G	G	22.67	-0.07	0.02	4.16e-06	0.05	0.04	0.17
genus.Anaerostipes.id.1991	rs326049	5	C	C	20.12	0.08	0.02	5.83e-06	0	0.04	0.94
genus.Anaerostipes.id.1991	rs62130338	19	G	G	20.08	-0.07	0.02	3.71e-06	0.01	0.04	0.73
genus.Anaerostipes.id.1991	rs62390301	5	T	T	21.59	-0.09	0.02	5.99e-07	-0.06	0.04	0.15
genus.Anaerostipes.id.1991	rs7083431	10	A	A	22.22	0.07	0.01	1.11e-06	-0.03	0.03	0.42
genus.Anaerostipes.id.1991	rs71428626	2	G	G	20.13	-0.13	0.03	4.34e-06	-0.06	0.06	0.34
genus.Anaerostipes.id.1991	rs72814525	10	A	A	19.61	0.07	0.01	9.22e-06	0	0.03	1
genus.Anaerostipes.id.1991	rs782080	3	T	T	24.8	0.07	0.01	2.18e-06	0.03	0.03	0.4
genus.Anaerostipes.id.1991	rs78453362	3	A	A	19.72	-0.15	0.03	4.87e-06	0.12	0.07	0.12
genus.Anaerostipes.id.1991	rs9657374	8	C	C	21.43	0.07	0.01	4.35e-06	0.02	0.04	0.49
genus.Anaerostipes.id.1991	rs1007475	6	G	G	19.98	0.12	0.03	6.22e-06	-0.03	0.03	0.34
genus.Anaerostipes.id.1991	rs11761679	7	T	T	19.72	0.15	0.03	1.48e-06	0.03	0.04	0.5
genus.Anaerostipes.id.1991	rs142855850	10	A	A	21.29	0.21	0.05	7.3e-06	-0.06	0.07	0.36
genus.Anaerostipes.id.1991	rs16934069	9	T	T	20.21	-0.13	0.03	7.9e-06	-0.06	0.04	0.14
genus.Anaerostipes.id.1991	rs16941336	17	C	C	29	0.13	0.03	1.95e-06	0.01	0.04	0.8
genus.Anaerostipes.id.1991	rs17163238	5	G	G	21.25	0.14	0.03	5.09e-06	0	0.04	0.94
genus.Anaerotruncus.id.2054	rs28846706	18	A	A	20.97	0.18	0.04	7.13e-06	-0.05	0.05	0.37
genus.Anaerotruncus.id.2054	rs4537857	13	T	T	20.32	-0.12	0.03	1.81e-06	0.01	0.03	0.79
genus.Anaerotruncus.id.2054	rs486484	20	A	A	23.27	-0.11	0.02	6.35e-06	0	0.03	0.94
genus.Anaerotruncus.id.2054	rs4928024	3	A	A	22.87	-0.17	0.04	7.21e-06	-0.11	0.05	0.03
genus.Anaerotruncus.id.2054	rs72723662	14	C	C	20.85	0.22	0.04	6.14e-07	0.01	0.07	0.93
genus.Anaerotruncus.id.2054	rs7412979	1	C	C	19.85	0.19	0.04	1.59e-06	-0.09	0.05	0.09
genus.Anaerotruncus.id.2054	rs74622183	14	A	A	20.52	-0.2	0.04	2.67e-06	-0.01	0.06	0.9
genus.Anaerotruncus.id.2054	rs7752361	6	A	A	20.43	-0.12	0.02	6.75e-07	-0.02	0.03	0.62
genus.Anaerotruncus.id.2054	rs7763512	6	G	G	26.11	0.12	0.03	2.24e-06	-0.04	0.03	0.22
genus.Anaerotruncus.id.2054	rs9349693	6	A	A	20.26	0.12	0.03	5.63e-06	0.04	0.03	0.24
genus.Anaerotruncus.id.2054	rs10090365	8	A	A	21.91	-0.08	0.02	4.02e-06	-0.01	0.03	0.64
genus.Anaerotruncus.id.2054	rs10108780	8	A	A	22.97	-0.09	0.02	3.38e-06	0	0.04	0.91
genus.Anaerotruncus.id.2054	rs10809135	9	T	T	35.42	0.08	0.02	4.73e-06	-0.02	0.03	0.49
genus.Anaerotruncus.id.2054	rs11153159	6	G	G	21.33	-0.13	0.03	7.26e-06	-0.01	0.05	0.8
genus.Anaerotruncus.id.2054	rs12500231	4	A	A	22.84	0.08	0.02	8.4e-06	-0.01	0.03	0.82
genus.Anaerotruncus.id.2054	rs2193878	3	T	T	20.91	0.23	0.05	7.39e-06	0.02	0.07	0.74
genus.Bacteroides.id.918	rs386526	10	C	C	23.32	0.08	0.02	5.5e-06	-0.04	0.03	0.29
genus.Bacteroides.id.918	rs4678258	3	T	T	21.05	0.1	0.02	4.81e-06	-0.04	0.04	0.31
genus.Bacteroides.id.918	rs61825792	1	T	T	22.01	0.11	0.02	1.3e-06	-0.03	0.04	0.46
genus.Bacteroides.id.918	rs6489992	12	A	A	21.58	-0.08	0.02	7e-06	0.01	0.03	0.87
genus.Bacteroides.id.918	rs6494306	15	A	A	20.4	-0.1	0.02	6.05e-06	0.06	0.04	0.08
genus.Bacteroides.id.918	rs6881988	5	G	G	21.73	-0.08	0.02	6.66e-06	-0.01	0.04	0.7
genus.Bacteroides.id.918	rs7400877	14	T	T	20.85	-0.1	0.02	7.84e-06	0.03	0.04	0.39
genus.Bacteroides.id.918	rs830149	19	C	C	21.14	0.18	0.04	3.35e-06	-0.03	0.07	0.68
genus.Bacteroides.id.918	rs9973954	2	A	A	22.34	0.09	0.02	4.99e-06	-0.02	0.03	0.53
genus.Bacteroides.id.918	rs12404911	1	C	C	22.62	0.14	0.03	3.72e-06	0.04	0.04	0.28
genus.Bacteroides.id.918	rs212393	6	G	G	21.27	-0.14	0.03	2.29e-06	-0.04	0.04	0.27
genus.Bacteroides.id.918	rs73128290	7	A	A	19.55	0.13	0.03	5.14e-06	0	0.04	0.95
genus.Barnesiella.id.944	rs77285108	4	G	G	19.7	-0.16	0.04	4.68e-06	0	0.04	0.94
genus.Barnesiella.id.944	rs7742829	6	C	C	18.88	0.11	0.03	5.51e-06	0.03	0.03	0.33
genus.Barnesiella.id.944	rs10461257	4	A	A	24.41	-0.06	0.01	6.13e-06	-0.01	0.04	0.78
genus.Barnesiella.id.944	rs17081797	18	A	A	22.31	-0.09	0.02	9.53e-06	0.04	0.06	0.51
genus.Barnesiella.id.944	rs60954665	19	T	T	25.28	0.05	0.01	6.91e-06	0.01	0.03	0.65
genus.Barnesiella.id.944	rs62132810	19	A	A	20.3	-0.08	0.02	3.94e-06	-0.09	0.07	0.2
genus.Barnesiella.id.944	rs62190261	2	A	A	23.42	0.1	0.02	8.07e-06	-0.01	0.07	0.91
genus.Barnesiella.id.944	rs62467127	7	C	C	21.65	0.11	0.03	5.94e-06	0.07	0.07	0.28
genus.Barnesiella.id.944	rs73952017	18	C	C	21.66	-0.09	0.02	9.16e-06	-0.02	0.06	0.79
genus.Barnesiella.id.944	rs78521377	10	C	C	19.32	0.12	0.03	5.4e-06	-0.06	0.07	0.37
genus.Barnesiella.id.944	rs79150079	5	C	C	20.53	0.12	0.03	7.27e-06	0.1	0.06	0.12
genus.Barnesiella.id.944	rs892686	9	A	A	21.51	0.05	0.01	3.9e-06	0.02	0.03	0.46
genus.Barnesiella.id.944	rs999354	19	T	T	20.05	0.06	0.01	7.36e-07	-0.01	0.03	0.81
genus.Barnesiella.id.944	rs11264403	1	G	G	22.41	-0.14	0.03	3.21e-05	0	0.07	0.97
genus.Barnesiella.id.944	rs115807074	5	A	A	22.5	-0.23	0.05	3.92e-06	0.02	0.09	0.83
genus.Barnesiella.id.944	rs11586026	1	A	A	19.49	0.11	0.03	9.43e-06	-0.13	0.07	0.06
genus.Barnesiella.id.944	rs116847295	12	C	C	20.37	0.11	0.02	7.75e-06	0	0.06	0.95
genus.Bifidobacterium.id.436	rs12341505	9	G	G	20.37	0.08	0.02	6.76e-06	-0.04	0.05	0.4
genus.Bifidobacterium.id.436	rs12490337	3	C	C	20.95	-0.06	0.01	7.33e-06	0.06	0.04	0.08
genus.Bifidobacterium.id.436	rs2795528	10	G	G	21.58	-0.18	0.04	2.61e-06	-0.03	0.07	0.64
genus.Bifidobacterium.id.436	rs2817172	1	C	C	20.9	0.06	0.01	3.01e-06	0.01	0.03	0.7
genus.Bifidobacterium.id.436	rs550843	6	T	T	21.58	-0.08	0.02	3.68e-06	0.07	0.05	0.14
genus.Bifidobacterium.id.436	rs10890671	11	T	T	22.7	-0.05	0.01	6.13e-06	0	0.03	0.97
genus.Bifidobacterium.id.436	rs11597285	10	G	G	20.62	-0.05	0.01	8.1e-06	0.02	0.03	0.56
genus.Bifidobacterium.id.436	rs12921100	16	A	A	21.27	0.06	0.01	9.06e-06	0.06	0.03	0.07
genus.Bifidobacterium.id.436	rs149807560	19	C	C	20.51	-0.1	0.02	9.83e-06	0.03	0.07	0.68
genus.Bifidobacterium.id.436	rs2103510	21	G	G	20.68	0.08	0.02	2.93e-06	0.03	0.05	0.54
genus.Bifidobacterium.id.436	rs2671662	17	C	C	22.43	-0.06	0.01	2e-06	-0.03	0.03	0.43
genus.Bifidobacterium.id.436	rs59414781	15	C	C	22.57	0.07	0.01	7.97e-06	0	0.04	0.95
genus.Bifidobacterium.id.436	rs62102630	19	A	A	19.95	-0.07	0.02	5.59e-06	0.02	0.04	0.67
genus.Bifidobacterium.id.436	rs62448869	7	T	T	22.67	-0.05	0.01	7.01e-06	0.01	0.03	0.87
genus.Bifidobacterium.id.436	rs73052258	2	G	G	20.12	0.09	0.02	4.43e-06	-0.08	0.05	0.16
genus.Bifidobacterium.id.436	rs75672793	4	A	A	19.72	-0.11	0.02	5.95e-06	0.06	0.05	0.26
genus.Bilophila.id.3170	rs9541268	13	C	C	21.29	0.1	0.02	1.15e-06	0.05	0.05	0.39
genus.Bilophila.id.3170	rs11532348	12	C	C	20.68	-0.1	0.02	4.61e-06	-0.02	0.04	0.64
genus.Bilophila.id.3170	rs12684609	9	T	T	21.43	0.1	0.02	4.75e-06	0.01	0.04	0.81
genus.Bilophila.id.3170	rs12908296	15	A	A	21.16	0.1	0.02	6.58e-06	0.08	0.04	0.05
genus.Bilophila.id.3170	rs12996055	2	A	A	20.03	0.09	0.02	1.07e-05	0.01	0.04	0.79
genus.Bilophila.id.3170	rs143662916	11	C	C	19.56	0.25	0.05	2.75e-06	0.04	0.07	0.59
genus.Bilophila.id.3170	rs189356	20	G	G	23.19	0.08	0.02	5.53e-06	-0.04	0.03	0.28
genus.Bilophila.id.3170	rs213863	6	C	C	25.36	-0.09	0.02	2.47e-06	-0.01	0.04	0.82
genus.Bilophila.id.3170	rs28402691	4	T	T	22.88	0.11	0.03	1.05e-05	0	0.05	0.97
genus.Bilophila.id.3170	rs305411	1	A	A	23.88	0.13	0.03	1.03e-06	0.07	0.06	0.21
genus.Bilophila.id.3170	rs3828477	3	G	G	19.37	-0.09	0.02	3.14e-06	-0.01	0.04	0.69
genus.Bilophila.id.3170	rs55672356	4	T	T	19.66	-0.19	0.04	2.98e-06	0.01	0.06	0.89
genus.Bilophila.id.3170	rs72821405	6	T	T	20.95	-0.15	0.03	4.12e-06	0.16	0.06	0.01
genus.Bilophila.id.3170	rs74919520	2	G	G	22.17	0.13	0.03	5.38e-06	-0.05	0.05	0.29
genus.Bilophila.id.3170	rs1010560	1	C	C	19.75	0.06	0.01	2.27e-06	-0.07	0.04	0.06
genus.Bilophila.id.3170	rs12794898	11	G	G	23.18	0.09	0.02	4.64e-06	0.04	0.06	0.53
genus.Bilophila.id.3170	rs12886051	14	G	G	21.84	-0.05	0.01	9.87e-06	0.07	0.03	0.04
genus.Blautia.id.1992	rs1519491	2	T	T	24.24	0.05	0.01	1.1e-05	-0.04	0.03	0.21
genus.Blautia.id.1992	rs1576241	6	A	A	20.27	-0.05	0.01	3.17e-06	0.04	0.03	0.21
genus.Blautia.id.1992	rs1762123	6	C	C	19.91	-0.09	0.02	7.12e-06	0.01	0.07	0.93
genus.Blautia.id.1992	rs2907920	19	A	A	23.21	0.06	0.01	9.65e-06	0.05	0.04	0.23
genus.Blautia.id.1992	rs4277593	20	G	G	20.39	-0.06	0.01	9.92e-08	-0.08	0.03	0.01
genus.Blautia.id.1992	rs56405618	4	A	A	23.94	-0.09	0.02	1.54e-06	-0.14	0.05	0.01
genus.Blautia.id.1992	rs73031725	11	T	T	19.74	0.17	0.04	2.38e-06	-0.02	0.08	0.77
genus.Blautia.id.1992	rs73167075	3	T	T	19.94	0.06	0.01	7.04e-06	0.02	0.04	0.56
genus.Blautia.id.1992	rs74101919	1	T	T	19.26	-0.07	0.01	6.68e-07	0	0.04	0.96
genus.Blautia.id.1992	rs7784490	7	C	C	21.92	-0.05	0.01	4.58e-06	-0.03	0.03	0.4
genus.Blautia.id.1992	rs946513	10	C	C	20.35	0.21	0.05	7.61e-06	0	0.08	1
genus.Blautia.id.1992	rs12634070	3	T	T	20.23	0.07	0.02	7.98e-06	-0.06	0.04	0.16
genus.Blautia.id.1992	rs1958519	14	T	T	20.53	0.07	0.01	1.57e-06	-0.02	0.03	0.55
genus.Butyricicoccus.id.2055	rs2482516	9	C	C	22.44	0.08	0.02	4.59e-06	-0.01	0.04	0.87
genus.Butyricicoccus.id.2055	rs35890118	10	A	A	19.99	-0.07	0.01	6.61e-06	0.08	0.03	0.02
genus.Butyricicoccus.id.2055	rs59936925	20	A	A	19.35	0.12	0.02	5.62e-07	0.06	0.05	0.23
genus.Butyricicoccus.id.2055	rs61823518	1	A	A	19.75	-0.1	0.02	9.48e-06	-0.04	0.06	0.45
genus.Butyricicoccus.id.2055	rs6677933	1	C	C	23.14	-0.08	0.02	9.66e-07	0.04	0.04	0.36
genus.Butyricicoccus.id.2055	rs6894272	5	T	T	19.03	-0.11	0.03	7.31e-06	0.07	0.06	0.23
genus.Butyricicoccus.id.2055	rs72680320	4	T	T	26.5	-0.06	0.01	3.08e-06	0.05	0.03	0.1
genus.Butyricicoccus.id.2055	rs9426473	1	A	A	20.21	0.07	0.02	6.82e-06	-0.04	0.04	0.28
genus.Butyricicoccus.id.2055	rs10810043	9	A	A	21.8	0.05	0.01	8.7e-06	0.06	0.03	0.05
genus.Butyricimonas.id.945	rs11077359	17	T	T	22.81	-0.06	0.01	1.45e-05	-0.02	0.05	0.61
genus.Butyricimonas.id.945	rs11080344	17	C	C	22.77	0.05	0.01	4.82e-06	-0.01	0.03	0.64
genus.Butyricimonas.id.945	rs13247359	7	G	G	21.74	0.05	0.01	5.88e-06	0.03	0.03	0.3
genus.Butyricimonas.id.945	rs13394391	2	C	C	23.42	-0.07	0.02	2.6e-06	0.07	0.04	0.11
genus.Butyricimonas.id.945	rs178271	22	T	T	23.88	0.15	0.03	7.95e-07	0.05	0.08	0.51
genus.Butyricimonas.id.945	rs62481985	8	G	G	23.61	-0.06	0.01	4.15e-07	0.03	0.03	0.41
genus.Butyricimonas.id.945	rs7521171	1	G	G	29.34	-0.06	0.01	3.96e-06	-0.03	0.05	0.56
genus.Butyricimonas.id.945	rs8100692	19	T	T	21.44	0.06	0.01	3.61e-07	0	0.03	0.98
genus.Butyricimonas.id.945	rs112893842	9	T	T	21.43	0.11	0.02	1.02e-06	0.05	0.05	0.27
genus.Butyricimonas.id.945	rs12500663	4	T	T	19.85	-0.11	0.02	4.72e-07	-0.02	0.04	0.71
genus.Butyricimonas.id.945	rs1582238	1	T	T	21.77	0.08	0.02	1.49e-06	-0.08	0.03	0.01
genus.Butyricimonas.id.945	rs28696126	7	A	A	21.38	-0.11	0.02	7.97e-06	-0.05	0.05	0.33
genus.Butyricimonas.id.945	rs2892880	4	G	G	21.23	0.08	0.02	6.77e-06	-0.02	0.04	0.52
genus.Butyricimonas.id.945	rs4344384	10	G	G	22.75	0.07	0.02	4.64e-06	0	0.03	0.96
genus.Butyricimonas.id.945	rs4677103	3	A	A	24.52	0.1	0.02	7.14e-07	0.03	0.04	0.49
genus.Butyricimonas.id.945	rs55658617	21	T	T	20.65	0.17	0.04	1.48e-06	0.18	0.08	0.04
genus.Butyricimonas.id.945	rs9608282	22	T	T	23.27	0.14	0.03	1.86e-06	0.1	0.06	0.12
genus.Butyrivibrio.id.1993	rs9725395	1	A	A	22.34	-0.14	0.03	2.86e-06	0.01	0.06	0.88
genus.Butyrivibrio.id.1993	rs11160353	14	T	T	20.76	-0.07	0.01	2.64e-06	-0.01	0.03	0.78
genus.Butyrivibrio.id.1993	rs12031543	1	T	T	20.04	-0.13	0.03	6.42e-06	-0.13	0.07	0.06
genus.Butyrivibrio.id.1993	rs13066142	3	G	G	19.71	0.12	0.03	2.05e-06	-0.06	0.06	0.29
genus.Butyrivibrio.id.1993	rs16863365	2	A	A	20.62	0.11	0.02	1.43e-06	-0.04	0.05	0.42
genus.Butyrivibrio.id.1993	rs2032031	10	A	A	20.83	-0.07	0.01	1.06e-05	0.01	0.03	0.8
genus.Butyrivibrio.id.1993	rs2590913	13	G	G	21.98	0.15	0.03	5.31e-06	-0.07	0.06	0.27
genus.Butyrivibrio.id.1993	rs2853179	8	C	C	19.55	0.08	0.02	3.16e-06	0.01	0.04	0.84
genus.Butyrivibrio.id.1993	rs4797774	18	G	G	27.01	0.21	0.05	6.11e-06	0.01	0.09	0.94
genus.Butyrivibrio.id.1993	rs6580353	5	T	T	20.17	0.08	0.02	5.57e-06	0.01	0.04	0.73
genus.Butyrivibrio.id.1993	rs72647089	8	T	T	20.59	-0.11	0.02	8.44e-06	-0.02	0.05	0.65
genus.Butyrivibrio.id.1993	rs7729080	5	C	C	23.18	-0.07	0.02	8.3e-06	0.03	0.03	0.43
genus.Butyrivibrio.id.1993	rs10138457	14	T	T	20.14	-0.11	0.03	1.59e-05	0.05	0.06	0.4
genus.Butyrivibrio.id.1993	rs10938938	4	G	G	26.84	-0.08	0.02	6.02e-06	-0.1	0.04	0.01
genus.Butyrivibrio.id.1993	rs11071887	15	T	T	21.28	0.07	0.01	5.98e-06	-0.04	0.04	0.26
genus.Butyrivibrio.id.1993	rs11166701	8	G	G	19.91	-0.07	0.01	6.71e-07	0.01	0.03	0.74
genus.CandidatusSoleaferrea.id.11350	rs2314294	16	T	T	19.17	0.09	0.02	7.82e-06	-0.02	0.05	0.71
genus.CandidatusSoleaferrea.id.11350	rs2435610	7	A	A	21.37	0.06	0.01	6.32e-06	-0.02	0.04	0.55
genus.CandidatusSoleaferrea.id.11350	rs4747450	10	C	C	24.18	0.07	0.01	5.99e-06	0.05	0.04	0.14
genus.CandidatusSoleaferrea.id.11350	rs4753063	11	G	G	23.14	-0.06	0.01	4.54e-06	0.03	0.03	0.35
genus.CandidatusSoleaferrea.id.11350	rs517089	11	T	T	21.01	0.08	0.02	7.71e-06	-0.07	0.04	0.12
genus.CandidatusSoleaferrea.id.11350	rs75416973	1	A	A	20.22	0.07	0.02	9.85e-06	-0.04	0.04	0.31
genus.CandidatusSoleaferrea.id.11350	rs764177	3	C	C	18.68	-0.06	0.01	8.86e-06	-0.03	0.03	0.37
genus.CandidatusSoleaferrea.id.11350	rs76680460	9	G	G	21.92	-0.16	0.04	9.55e-06	0	0.09	0.99
genus.CandidatusSoleaferrea.id.11350	rs11150408	16	T	T	22	0.05	0.01	7.58e-06	-0.05	0.04	0.16
genus.CandidatusSoleaferrea.id.11350	rs12216169	6	T	T	19.41	0.09	0.02	5.3e-06	0.04	0.06	0.53
genus.CandidatusSoleaferrea.id.11350	rs12537781	7	T	T	22.91	-0.06	0.01	9.18e-06	-0.04	0.04	0.3
genus.CandidatusSoleaferrea.id.11350	rs13279148	8	G	G	19.61	0.07	0.02	2.13e-06	-0.04	0.04	0.42
genus.CandidatusSoleaferrea.id.11350	rs1899291	4	C	C	20.3	0.07	0.02	3.5e-06	-0.07	0.05	0.14
genus.CandidatusSoleaferrea.id.11350	rs3005511	6	A	A	19.94	0.05	0.01	4.8e-06	0	0.03	0.92
genus.CandidatusSoleaferrea.id.11350	rs345219	3	T	T	30.8	-0.05	0.01	1e-05	0.06	0.03	0.07
genus.Catenibacterium.id.2153	rs3752849	11	G	G	20.3	0.16	0.04	7.62e-06	-0.11	0.08	0.15
genus.Catenibacterium.id.2153	rs4793307	17	C	C	21.9	0.06	0.01	2.76e-06	0	0.04	0.95
genus.Catenibacterium.id.2153	rs62503162	8	A	A	22.71	-0.1	0.02	5.41e-07	-0.02	0.06	0.71
genus.Catenibacterium.id.2153	rs62583469	9	T	T	20.07	-0.06	0.01	8.25e-06	-0.05	0.04	0.22
genus.Catenibacterium.id.2153	rs73729431	6	C	C	21.21	-0.14	0.03	4.61e-06	0.01	0.08	0.91
genus.ChristensenellaceaeR.7group.id.11283	rs112205261	1	T	T	27.55	-0.19	0.04	2.96e-06	0.03	0.06	0.63
genus.ChristensenellaceaeR.7group.id.11283	rs13070736	3	A	A	21.14	-0.12	0.03	8.18e-06	0	0.04	0.96
genus.ChristensenellaceaeR.7group.id.11283	rs1784405	11	T	T	23.06	0.09	0.02	4.58e-06	-0.06	0.03	0.08
genus.ChristensenellaceaeR.7group.id.11283	rs2223081	21	G	G	20.41	0.1	0.02	3.5e-06	0.01	0.04	0.85
genus.ChristensenellaceaeR.7group.id.11283	rs2240838	7	A	A	18.48	0.1	0.02	7.01e-07	0	0.03	1
genus.ChristensenellaceaeR.7group.id.11283	rs3851328	2	T	T	19.52	-0.11	0.02	5.2e-06	-0.01	0.04	0.77
genus.ChristensenellaceaeR.7group.id.11283	rs4985746	17	G	G	21.09	0.11	0.02	8.09e-06	0.03	0.04	0.47
genus.ChristensenellaceaeR.7group.id.11283	rs6430926	2	C	C	19.91	0.09	0.02	8.09e-06	-0.05	0.03	0.11
genus.ChristensenellaceaeR.7group.id.11283	rs67490567	15	T	T	19.99	0.11	0.02	9.87e-06	-0.03	0.05	0.48
genus.ChristensenellaceaeR.7group.id.11283	rs76663501	20	C	C	22.19	0.18	0.04	3.62e-06	0.06	0.07	0.44
genus.ChristensenellaceaeR.7group.id.11283	rs11027642	11	C	C	24.26	0.13	0.03	5.93e-06	-0.04	0.04	0.35
genus.Clostridiumsensustricto1.id.1873	rs11651545	17	T	T	24.25	0.11	0.02	6.85e-06	0.03	0.04	0.38
genus.Clostridiumsensustricto1.id.1873	rs11938607	4	T	T	18.38	0.1	0.02	6.33e-06	0.03	0.04	0.42
genus.Clostridiumsensustricto1.id.1873	rs12257723	10	A	A	20.98	-0.1	0.02	6.69e-06	0.12	0.04	0
genus.Clostridiumsensustricto1.id.1873	rs12278566	11	T	T	20.18	-0.12	0.03	1.5e-06	0.04	0.04	0.38
genus.Clostridiumsensustricto1.id.1873	rs12710729	2	C	C	21.94	0.09	0.02	7.2e-06	0.01	0.03	0.85
genus.Clostridiumsensustricto1.id.1873	rs13258851	8	A	A	22.75	0.14	0.03	5.77e-06	-0.04	0.05	0.43
genus.Clostridiumsensustricto1.id.1873	rs1508033	15	A	A	19.87	0.09	0.02	2.93e-06	0.02	0.03	0.53
genus.Clostridiumsensustricto1.id.1873	rs1553971	3	T	T	20.63	0.12	0.03	4.26e-06	0.06	0.04	0.14
genus.Clostridiumsensustricto1.id.1873	rs2683098	15	C	C	23.7	0.11	0.02	1.87e-06	-0.01	0.04	0.78
genus.Collinsella.id.815	rs3812426	8	G	G	20.98	0.11	0.02	2.05e-06	0	0.04	0.9
genus.Collinsella.id.815	rs4462860	21	G	G	24.29	0.09	0.02	3.02e-06	0.04	0.04	0.26
genus.Collinsella.id.815	rs10098492	8	T	T	21.86	0.13	0.03	6.62e-06	0.01	0.06	0.83
genus.Collinsella.id.815	rs11098863	4	T	T	20.68	-0.1	0.02	2.88e-09	-0.04	0.03	0.16
genus.Collinsella.id.815	rs114731706	2	T	T	19.6	0.18	0.04	1.85e-06	-0.03	0.07	0.66
genus.Collinsella.id.815	rs2051957	7	C	C	20.04	0.08	0.02	8.93e-06	0.04	0.04	0.22
genus.Collinsella.id.815	rs3017103	11	A	A	19.58	0.1	0.02	2.69e-06	-0.05	0.04	0.25
genus.Collinsella.id.815	rs73331712	12	T	T	19.78	0.26	0.06	2.01e-06	0.03	0.07	0.71
genus.Collinsella.id.815	rs77655283	2	G	G	19.94	0.13	0.03	8.27e-06	0.05	0.06	0.48
genus.Collinsella.id.815	rs7923280	10	A	A	17.05	0.09	0.02	3.69e-07	-0.02	0.03	0.5
genus.Collinsella.id.815	rs9470637	6	A	A	20.14	-0.08	0.02	5.52e-06	0	0.03	0.89
genus.Collinsella.id.815	rs1434153	2	G	G	20.81	-0.07	0.02	7.11e-06	-0.04	0.04	0.23
genus.Coprobacter.id.949	rs16936671	10	C	C	26.96	-0.1	0.02	8.88e-06	-0.01	0.05	0.82
genus.Coprobacter.id.949	rs17804233	5	T	T	23.09	-0.07	0.01	4.28e-06	0.04	0.03	0.23
genus.Coprobacter.id.949	rs2901723	11	C	C	22.66	0.06	0.01	8.8e-06	-0.04	0.03	0.25
genus.Coprobacter.id.949	rs340991	5	A	A	19.2	-0.07	0.02	3.16e-06	0.03	0.04	0.39
genus.Coprobacter.id.949	rs34528142	17	C	C	20.81	-0.09	0.02	7.56e-06	-0.03	0.05	0.55
genus.Coprobacter.id.949	rs3804326	6	A	A	21.6	0.14	0.03	2.6e-05	0.18	0.06	0
genus.Coprobacter.id.949	rs45480394	19	T	T	24.46	-0.07	0.02	6.02e-06	-0.05	0.03	0.12
genus.Coprobacter.id.949	rs4697572	4	A	A	20.16	-0.08	0.02	6.91e-07	0.07	0.04	0.05
genus.Coprobacter.id.949	rs58236560	11	G	G	20.1	-0.11	0.02	2.12e-06	-0.06	0.06	0.34
genus.Coprobacter.id.949	rs61806970	1	C	C	21.86	0.14	0.03	8.79e-06	0.06	0.07	0.34
genus.Coprobacter.id.949	rs622418	9	A	A	21.42	-0.07	0.01	3.1e-06	0	0.03	0.9
genus.Coprobacter.id.949	rs6474512	8	A	A	21.92	0.07	0.01	2.87e-06	0.05	0.03	0.09
genus.Coprobacter.id.949	rs710230	1	T	T	22.05	0.14	0.03	3.52e-07	-0.12	0.06	0.05
genus.Coprococcus1.id.11301	rs7221249	17	A	A	20.77	0.08	0.01	4.01e-09	-0.01	0.03	0.68
genus.Coprococcus1.id.11301	rs9590927	13	G	G	19.93	-0.06	0.01	6.72e-06	0.02	0.03	0.59
genus.Coprococcus1.id.11301	rs11666127	19	A	A	22.15	-0.07	0.02	8.32e-06	0.04	0.05	0.44
genus.Coprococcus1.id.11301	rs11877693	18	C	C	21.54	-0.09	0.02	5.39e-07	0.04	0.05	0.45
genus.Coprococcus1.id.11301	rs11994308	8	C	C	21.16	0.12	0.02	1.94e-06	-0.01	0.06	0.87
genus.Coprococcus1.id.11301	rs12251396	10	A	A	20.42	-0.07	0.02	8.87e-06	0.02	0.04	0.68
genus.Coprococcus1.id.11301	rs17798136	7	G	G	19.75	0.16	0.03	4.92e-06	0.09	0.08	0.27
genus.Coprococcus1.id.11301	rs2044550	18	T	T	25.91	-0.06	0.01	7.5e-06	-0.04	0.04	0.26
genus.Coprococcus1.id.11301	rs28568391	10	A	A	22.47	-0.06	0.01	8.76e-07	0	0.04	0.91
genus.Coprococcus1.id.11301	rs4758231	11	G	G	20.06	-0.06	0.01	6.16e-06	0.03	0.03	0.32
genus.Coprococcus1.id.11301	rs59068084	4	T	T	23.07	0.06	0.01	2.63e-06	0.01	0.03	0.68
genus.Coprococcus1.id.11301	rs62403464	6	T	T	19.61	-0.07	0.02	2.94e-06	-0.04	0.04	0.35
genus.Coprococcus1.id.11301	rs6875357	5	C	C	21.92	0.17	0.04	2.84e-06	-0.04	0.08	0.59
genus.Coprococcus1.id.11301	rs73074432	7	C	C	20.67	0.07	0.02	1.14e-05	-0.05	0.04	0.24
genus.Coprococcus2.id.11302	rs74988980	16	G	G	20.5	-0.13	0.03	0.000133669	0.03	0.07	0.68
genus.Coprococcus2.id.11302	rs75949021	2	T	T	19.28	-0.17	0.04	5.8e-06	-0.07	0.07	0.32
genus.Coprococcus2.id.11302	rs76502207	15	T	T	20.5	0.14	0.03	5.86e-07	0.05	0.08	0.51
genus.Coprococcus2.id.11302	rs79396538	14	C	C	19.35	0.08	0.02	9.12e-06	0.01	0.05	0.88
genus.Coprococcus2.id.11302	rs8053479	16	A	A	21.99	-0.08	0.02	6.98e-06	-0.01	0.06	0.8
genus.Coprococcus2.id.11302	rs112767262	16	T	T	22.62	0.07	0.02	7.45e-06	0.01	0.04	0.74
genus.Coprococcus2.id.11302	rs113127095	13	A	A	20.22	0.15	0.03	3.03e-06	-0.01	0.07	0.88
genus.Coprococcus2.id.11302	rs113513883	7	A	A	19.12	0.17	0.04	5.93e-06	-0.03	0.09	0.73
genus.Coprococcus2.id.11302	rs1154904	11	A	A	23.47	-0.06	0.01	2.67e-06	0.03	0.03	0.31
genus.Coprococcus2.id.11302	rs11706043	3	T	T	19.8	0.08	0.02	4.05e-06	-0.04	0.04	0.32
genus.Coprococcus3.id.11303	rs117092367	10	A	A	20.19	0.12	0.03	9.14e-06	0.01	0.06	0.88
genus.Coprococcus3.id.11303	rs118526	5	C	C	20.44	-0.06	0.01	1.24e-05	-0.03	0.03	0.38
genus.Coprococcus3.id.11303	rs2267739	7	G	G	22.6	0.12	0.02	1.17e-06	0.03	0.07	0.69
genus.Coprococcus3.id.11303	rs2798105	1	A	A	21.12	-0.1	0.02	5.57e-06	0.05	0.05	0.39
genus.Coprococcus3.id.11303	rs35555519	16	C	C	19.82	0.1	0.02	4.76e-06	0	0.06	0.97
genus.Coprococcus3.id.11303	rs4731451	7	G	G	20.25	-0.06	0.01	6.41e-06	-0.02	0.03	0.47
genus.Coprococcus3.id.11303	rs57024273	2	T	T	20.26	0.06	0.01	7.63e-06	0	0.04	0.97
genus.Coprococcus3.id.11303	rs592299	9	T	T	22.65	-0.06	0.01	4.83e-06	0.01	0.03	0.77
genus.Coprococcus3.id.11303	rs73208162	21	A	A	20.75	-0.12	0.02	1.56e-06	0.03	0.08	0.68
genus.DefluviitaleaceaeUCG011.id.11287	rs7502686	17	G	G	21.9	-0.14	0.03	6.56e-06	0.06	0.07	0.38
genus.DefluviitaleaceaeUCG011.id.11287	rs10927394	1	G	G	22.74	-0.23	0.05	5.81e-06	-0.07	0.1	0.5
genus.DefluviitaleaceaeUCG011.id.11287	rs114946999	2	C	C	21.13	-0.09	0.02	5.52e-06	0.06	0.06	0.26
genus.DefluviitaleaceaeUCG011.id.11287	rs11776390	8	T	T	22.2	-0.08	0.02	5.12e-06	0.05	0.06	0.43
genus.DefluviitaleaceaeUCG011.id.11287	rs12320842	12	C	C	22.78	0.09	0.02	7.3e-09	-0.07	0.05	0.2
genus.DefluviitaleaceaeUCG011.id.11287	rs1271565	14	C	C	20.42	-0.06	0.01	1.46e-06	0.02	0.04	0.62
genus.DefluviitaleaceaeUCG011.id.11287	rs12753492	1	A	A	23.83	0.06	0.01	1.89e-05	-0.07	0.05	0.18
genus.DefluviitaleaceaeUCG011.id.11287	rs2835874	21	T	T	20.06	-0.09	0.02	1.04e-05	0.02	0.06	0.74
genus.DefluviitaleaceaeUCG011.id.11287	rs28376661	15	C	C	29.38	0.05	0.01	3.92e-06	0.04	0.03	0.2
genus.DefluviitaleaceaeUCG011.id.11287	rs61875484	10	C	C	20.72	0.08	0.02	8.47e-06	-0.01	0.06	0.9
genus.Desulfovibrio.id.3173	rs6910935	6	A	A	21.57	0.13	0.03	1.13e-06	0.04	0.08	0.62
genus.Desulfovibrio.id.3173	rs75499067	16	C	C	20.41	0.23	0.05	1.01e-06	0.05	0.07	0.54
genus.Desulfovibrio.id.3173	rs79656633	1	T	T	19.51	0.15	0.03	6.53e-06	0.09	0.07	0.22
genus.Desulfovibrio.id.3173	rs9536330	13	T	T	19.29	-0.05	0.01	7.64e-06	-0.08	0.03	0.02
genus.Desulfovibrio.id.3173	rs11126423	2	C	C	20.94	0.09	0.02	4.08e-06	-0.02	0.06	0.77
genus.Desulfovibrio.id.3173	rs11736617	4	G	G	22.01	-0.08	0.02	1.02e-05	-0.04	0.04	0.41
genus.Desulfovibrio.id.3173	rs12314465	12	A	A	28.48	-0.09	0.02	3.1e-06	0.02	0.05	0.76
genus.Desulfovibrio.id.3173	rs12911842	15	A	A	21.4	-0.08	0.02	9.47e-06	0.02	0.05	0.71
genus.Desulfovibrio.id.3173	rs149302	5	T	T	19.23	-0.06	0.01	6.55e-06	0.03	0.04	0.38
genus.Desulfovibrio.id.3173	rs16840310	1	A	A	21.93	-0.06	0.01	6.43e-07	-0.03	0.03	0.43
genus.Desulfovibrio.id.3173	rs16940167	15	C	C	24.49	0.07	0.02	4.62e-06	0.03	0.04	0.45
genus.Dialister.id.2183	rs17156849	7	G	G	21.44	-0.11	0.02	4.18e-06	-0.11	0.06	0.07
genus.Dialister.id.2183	rs62029761	16	A	A	20.23	0.13	0.03	3.09e-06	-0.1	0.08	0.21
genus.Dialister.id.2183	rs62200412	20	C	C	21.06	-0.08	0.02	1.02e-06	-0.03	0.05	0.53
genus.Dialister.id.2183	rs72730932	1	C	C	20.59	-0.09	0.02	3.79e-07	0.04	0.05	0.37
genus.Dialister.id.2183	rs739451	9	C	C	23.78	0.06	0.01	1.07e-05	0.02	0.04	0.69
genus.Dialister.id.2183	rs9276029	6	A	A	20.52	-0.08	0.02	1.24e-05	-0.02	0.04	0.71
genus.Dialister.id.2183	rs9837139	3	A	A	20.7	0.11	0.02	7.78e-06	-0.02	0.06	0.8
genus.Dialister.id.2183	rs9852893	3	C	C	20.72	0.07	0.01	3.45e-07	-0.08	0.04	0.02
genus.Dialister.id.2183	rs112362903	17	A	A	24.99	-0.15	0.03	7.74e-06	-0.05	0.09	0.57
genus.Dialister.id.2183	rs116979587	15	T	T	28.89	-0.12	0.03	3.08e-06	0.05	0.08	0.53
genus.Dialister.id.2183	rs12049454	1	T	T	23.18	-0.06	0.01	1.38e-06	-0.02	0.03	0.62
genus.Dialister.id.2183	rs1426266	3	T	T	22.38	-0.07	0.01	1.22e-06	0	0.03	0.89
genus.Dorea.id.1997	rs2276529	21	C	C	21.94	-0.08	0.02	4.23e-06	0.06	0.04	0.12
genus.Dorea.id.1997	rs3842897	1	G	G	20.86	-0.11	0.02	3.48e-06	0.11	0.06	0.08
genus.Dorea.id.1997	rs62414802	6	C	C	23.21	-0.06	0.01	5.44e-06	-0.02	0.03	0.55
genus.Dorea.id.1997	rs7119679	11	G	G	24.56	-0.08	0.02	3.67e-06	-0.1	0.05	0.04
genus.Dorea.id.1997	rs76463770	3	A	A	20.28	0.19	0.04	4.23e-06	0.05	0.07	0.46
genus.Dorea.id.1997	rs8076666	17	A	A	24.08	0.09	0.02	7.63e-06	0.06	0.05	0.29
genus.Dorea.id.1997	rs114873521	5	C	C	20.61	-0.13	0.03	9.75e-06	-0.01	0.08	0.92
genus.Dorea.id.1997	rs11642826	16	G	G	27.04	0.15	0.03	6.3e-06	-0.08	0.07	0.29
genus.Dorea.id.1997	rs11811696	1	T	T	22.21	-0.12	0.02	1.47e-06	-0.06	0.06	0.25
genus.Dorea.id.1997	rs12030302	1	A	A	20	-0.07	0.01	4.76e-07	0.02	0.03	0.48
genus.Dorea.id.1997	rs12038887	1	C	C	19.36	0.09	0.02	8.42e-06	0.02	0.05	0.75
genus.Dorea.id.1997	rs34066017	11	A	A	20.57	0.08	0.02	1.73e-06	0.06	0.04	0.07
genus.Eggerthella.id.819	rs6761463	2	G	G	20.27	-0.08	0.02	6.26e-06	0.07	0.04	0.09
genus.Eggerthella.id.819	rs806808	10	T	T	20.88	0.07	0.01	1.03e-06	-0.03	0.03	0.38
genus.Eggerthella.id.819	rs10439674	21	A	A	22.34	-0.06	0.01	1.08e-05	0.04	0.04	0.31
genus.Eggerthella.id.819	rs167879	20	C	C	24.63	-0.07	0.01	9.27e-06	0	0.04	0.96
genus.Eggerthella.id.819	rs16866708	2	G	G	20.61	-0.07	0.02	6.34e-06	-0.05	0.04	0.24
genus.Eggerthella.id.819	rs1864685	17	A	A	20.35	-0.05	0.01	4.72e-06	-0.01	0.03	0.82
genus.Eggerthella.id.819	rs2025938	10	G	G	23.05	-0.1	0.02	2.49e-06	-0.01	0.06	0.93
genus.Eggerthella.id.819	rs2039204	9	T	T	22.63	-0.05	0.01	4.06e-06	-0.05	0.03	0.12
genus.Eggerthella.id.819	rs206581	18	A	A	23.31	-0.06	0.01	8.84e-06	-0.01	0.04	0.74
genus.Eggerthella.id.819	rs2132128	8	G	G	21.25	-0.08	0.02	1.48e-06	0.06	0.05	0.26
genus.Eisenbergiella.id.11304	rs3303	10	T	T	21.36	-0.1	0.02	2.97e-06	-0.09	0.06	0.16
genus.Eisenbergiella.id.11304	rs4378146	1	A	A	23.49	-0.06	0.01	8.51e-07	0	0.04	0.92
genus.Eisenbergiella.id.11304	rs60254196	7	A	A	23.28	-0.05	0.01	6.71e-06	0.02	0.03	0.64
genus.Eisenbergiella.id.11304	rs62353480	5	A	A	24.77	-0.07	0.01	1.45e-06	0.05	0.04	0.28
genus.Eisenbergiella.id.11304	rs6515626	20	G	G	20.41	0.14	0.03	6.33e-06	0	0.07	0.99
genus.Eisenbergiella.id.11304	rs704418	3	T	T	20.4	0.07	0.02	9.96e-07	0.01	0.04	0.79
genus.Eisenbergiella.id.11304	rs73103914	12	A	A	21.37	-0.06	0.01	8.89e-06	-0.03	0.04	0.44
genus.Eisenbergiella.id.11304	rs792108	2	T	T	23.11	-0.05	0.01	8e-06	-0.04	0.03	0.28
genus.Eisenbergiella.id.11304	rs8028026	15	A	A	22.69	-0.08	0.02	1.14e-05	-0.02	0.05	0.68
genus.Eisenbergiella.id.11304	rs8063430	16	T	T	20.62	-0.1	0.02	2.84e-06	-0.02	0.07	0.78
genus.Eisenbergiella.id.11304	rs9905659	17	G	G	20.4	-0.06	0.01	6.44e-06	-0.07	0.04	0.08
genus.Eisenbergiella.id.11304	rs117347059	7	G	G	19.34	-0.13	0.03	6.85e-06	0.07	0.04	0.09
genus.Enterorhabdus.id.820	rs13412653	2	A	A	23.45	0.11	0.02	6.87e-06	0.02	0.03	0.63
genus.Enterorhabdus.id.820	rs16955299	17	G	G	19.6	-0.2	0.04	5.88e-06	0.04	0.06	0.46
genus.Enterorhabdus.id.820	rs322296	7	G	G	25.18	0.18	0.04	2.17e-06	0.05	0.05	0.35
genus.Enterorhabdus.id.820	rs35042269	4	C	C	24.52	-0.18	0.04	7.8e-06	-0.04	0.04	0.44
genus.Enterorhabdus.id.820	rs3765837	1	T	T	21.69	-0.19	0.04	1.09e-05	0.09	0.06	0.14
genus.Enterorhabdus.id.820	rs4596722	9	A	A	20.48	0.1	0.02	8.83e-06	-0.01	0.03	0.68
genus.Enterorhabdus.id.820	rs61934597	12	C	C	25.08	-0.17	0.04	9.03e-06	-0.06	0.05	0.29
genus.Enterorhabdus.id.820	rs71545975	7	A	A	21.55	-0.15	0.03	5.54e-06	-0.02	0.04	0.61
genus.Enterorhabdus.id.820	rs7220558	17	A	A	19.32	0.12	0.02	6.45e-07	0.01	0.03	0.64
genus.Erysipelatoclostridium.id.11381	rs72714787	4	C	C	22.26	0.18	0.04	1.51e-06	0	0.05	0.97
genus.Erysipelatoclostridium.id.11381	rs72939513	1	A	A	20.33	-0.21	0.05	1.29e-05	-0.09	0.07	0.2
genus.Erysipelatoclostridium.id.11381	rs7294633	12	C	C	19.37	0.13	0.02	2.63e-07	0.02	0.03	0.5
genus.Erysipelatoclostridium.id.11381	rs76287110	3	A	A	20.25	-0.24	0.05	1.87e-07	0.05	0.06	0.37
genus.Erysipelatoclostridium.id.11381	rs768830	7	G	G	24.06	0.15	0.03	6.93e-06	0.06	0.05	0.25
genus.Erysipelatoclostridium.id.11381	rs10781340	9	G	G	22.06	0.09	0.02	3.02e-06	0.04	0.04	0.43
genus.Erysipelatoclostridium.id.11381	rs10840326	11	C	C	21.23	-0.07	0.02	7.74e-06	0.01	0.03	0.77
genus.Erysipelatoclostridium.id.11381	rs111582866	16	G	G	20.66	-0.12	0.03	1.78e-06	-0.05	0.06	0.45
genus.Erysipelatoclostridium.id.11381	rs12191680	6	C	C	20.29	0.11	0.02	1.05e-07	0	0.05	0.94
genus.Erysipelatoclostridium.id.11381	rs12876183	13	T	T	19.91	0.07	0.02	7.35e-06	0.05	0.04	0.19
genus.Erysipelatoclostridium.id.11381	rs35509	12	G	G	20.63	0.13	0.03	1.83e-06	-0.07	0.06	0.23
genus.Erysipelatoclostridium.id.11381	rs4822728	22	T	T	21.15	0.07	0.02	3.12e-06	0.06	0.03	0.04
genus.Erysipelatoclostridium.id.11381	rs56310940	7	G	G	24.71	-0.11	0.02	1.15e-05	-0.04	0.06	0.44
genus.Erysipelatoclostridium.id.11381	rs76022354	10	C	C	20.85	0.24	0.05	1.3e-06	0.1	0.08	0.21
genus.Erysipelatoclostridium.id.11381	rs78909003	9	T	T	22.57	-0.25	0.05	1.03e-06	-0.02	0.07	0.76
genus.Erysipelatoclostridium.id.11381	rs9328464	6	T	T	21.95	0.07	0.01	1.18e-06	-0.03	0.03	0.31
genus.ErysipelotrichaceaeUCG003.id.11384	rs9382510	6	C	C	21.49	-0.09	0.02	6.07e-08	0.06	0.04	0.09
genus.ErysipelotrichaceaeUCG003.id.11384	rs9574096	13	A	A	20.51	-0.07	0.02	2.1e-06	-0.03	0.03	0.38
genus.ErysipelotrichaceaeUCG003.id.11384	rs9895850	17	T	T	24.01	-0.19	0.04	3.66e-06	-0.13	0.07	0.09
genus.ErysipelotrichaceaeUCG003.id.11384	rs12415649	10	G	G	22.87	0.08	0.02	1.06e-05	0.02	0.04	0.59
genus.ErysipelotrichaceaeUCG003.id.11384	rs12513188	4	G	G	20.89	0.09	0.02	3.68e-06	-0.06	0.04	0.12
genus.ErysipelotrichaceaeUCG003.id.11384	rs17586763	13	T	T	19.64	-0.23	0.05	8.37e-06	-0.05	0.07	0.48
genus.ErysipelotrichaceaeUCG003.id.11384	rs1830029	7	C	C	19.94	-0.1	0.02	6.09e-06	0.05	0.04	0.23
genus.ErysipelotrichaceaeUCG003.id.11384	rs1926302	1	G	G	24.61	-0.11	0.02	3.08e-06	-0.05	0.05	0.28
genus.ErysipelotrichaceaeUCG003.id.11384	rs34187114	8	C	C	20.9	-0.1	0.02	3.77e-06	0.01	0.04	0.8
genus.ErysipelotrichaceaeUCG003.id.11384	rs35228298	3	G	G	21.94	0.09	0.02	4.07e-06	-0.03	0.04	0.42
genus.ErysipelotrichaceaeUCG003.id.11384	rs4541991	9	T	T	23.99	-0.09	0.02	1.85e-06	-0.02	0.04	0.62
genus.ErysipelotrichaceaeUCG003.id.11384	rs4802175	19	G	G	22.43	0.08	0.02	5.19e-06	-0.02	0.04	0.56
genus.ErysipelotrichaceaeUCG003.id.11384	rs607782	6	T	T	21.17	-0.09	0.02	7.36e-07	0.02	0.04	0.65
genus.ErysipelotrichaceaeUCG003.id.11384	rs62113381	19	T	T	24.12	-0.11	0.02	5.5e-06	0.06	0.05	0.2
genus.ErysipelotrichaceaeUCG003.id.11384	rs73011279	19	T	T	23.01	-0.1	0.02	1.4e-06	-0.03	0.04	0.45
genus.ErysipelotrichaceaeUCG003.id.11384	rs75764681	10	T	T	21.83	-0.28	0.06	2.29e-06	0.11	0.08	0.19
genus.ErysipelotrichaceaeUCG003.id.11384	rs761624	6	C	C	21.03	0.1	0.02	8.99e-08	0.08	0.04	0.02
genus.Escherichia.Shigella.id.3504	rs10885477	10	T	T	20.67	-0.14	0.03	7.6e-06	0.08	0.06	0.19
genus.Escherichia.Shigella.id.3504	rs111745969	15	A	A	20.64	0.12	0.03	5.61e-06	0.1	0.06	0.09
genus.Escherichia.Shigella.id.3504	rs113593397	8	A	A	24.29	-0.13	0.03	5.03e-06	0	0.06	1
genus.Escherichia.Shigella.id.3504	rs116500994	13	G	G	24.32	-0.14	0.03	2.75e-06	-0.02	0.06	0.78
genus.Escherichia.Shigella.id.3504	rs12701617	7	A	A	19.53	-0.07	0.01	9.82e-06	0	0.03	0.96
genus.Escherichia.Shigella.id.3504	rs150096134	12	T	T	22.23	0.16	0.03	1.05e-06	-0.01	0.07	0.92
genus.Escherichia.Shigella.id.3504	rs1867876	11	T	T	20.35	0.08	0.02	2.02e-07	-0.03	0.04	0.37
genus.Escherichia.Shigella.id.3504	rs41438744	14	C	C	20.57	-0.12	0.03	3.79e-06	-0.02	0.06	0.74
genus.Escherichia.Shigella.id.3504	rs4146507	5	C	C	21.49	0.08	0.02	7.1e-06	-0.02	0.04	0.67
genus.Escherichia.Shigella.id.3504	rs4636956	17	A	A	20.22	-0.07	0.01	8.84e-06	0.02	0.03	0.5
genus.Escherichia.Shigella.id.3504	rs55888180	17	C	C	20.89	0.13	0.03	5.37e-06	0.07	0.06	0.18
genus.Escherichia.Shigella.id.3504	rs6133067	20	T	T	21.81	0.09	0.02	3.38e-07	0.02	0.06	0.79
genus.Escherichia.Shigella.id.3504	rs73139538	7	G	G	21.71	-0.15	0.03	5.69e-06	-0.12	0.08	0.16
genus.Escherichia.Shigella.id.3504	rs77293403	5	A	A	20.42	0.16	0.03	1.47e-06	-0.02	0.07	0.8
genus.Escherichia.Shigella.id.3504	rs80149660	10	C	C	21.68	-0.23	0.05	7.2e-06	0.07	0.07	0.32
genus.Faecalibacterium.id.2057	rs9500080	6	C	C	21.62	0.09	0.02	2.21e-07	0.04	0.04	0.36
genus.Faecalibacterium.id.2057	rs9529719	13	T	T	24.32	0.07	0.02	3.97e-06	-0.04	0.03	0.22
genus.Faecalibacterium.id.2057	rs967319	3	T	T	19.09	0.08	0.02	8.12e-06	-0.04	0.04	0.29
genus.Faecalibacterium.id.2057	rs10048062	15	C	C	28.93	-0.15	0.03	1.19e-05	0.04	0.04	0.41
genus.Faecalibacterium.id.2057	rs12452946	17	A	A	26.64	-0.11	0.02	3.79e-06	-0.03	0.03	0.31
genus.Faecalibacterium.id.2057	rs1484873	18	A	A	20.81	-0.23	0.05	8.79e-07	0.08	0.07	0.25
genus.Faecalibacterium.id.2057	rs17167098	7	G	G	31.14	-0.17	0.04	1.5e-06	-0.02	0.05	0.63
genus.Faecalibacterium.id.2057	rs2154047	14	C	C	21.42	-0.19	0.04	4.57e-06	0	0.06	0.98
genus.Faecalibacterium.id.2057	rs36081916	7	T	T	23.54	-0.18	0.04	6.89e-06	0.07	0.06	0.25
genus.Faecalibacterium.id.2057	rs3791893	2	A	A	24.4	0.15	0.03	1.55e-05	0.07	0.05	0.15
genus.Faecalibacterium.id.2057	rs609430	4	T	T	21.48	-0.11	0.02	2.85e-06	0.06	0.03	0.06
genus.Faecalibacterium.id.2057	rs61771805	1	A	A	19.57	-0.14	0.03	4.06e-06	-0.06	0.04	0.15
genus.Faecalibacterium.id.2057	rs672217	18	G	G	19.3	0.16	0.03	2.73e-06	-0.01	0.05	0.86
genus.FamilyXIIIAD3011group.id.11293	rs901099	11	T	T	21.02	-0.13	0.03	4.01e-07	0	0.04	0.97
genus.FamilyXIIIAD3011group.id.11293	rs10044993	5	C	C	22.58	0.14	0.03	1.05e-05	0.03	0.05	0.57
genus.FamilyXIIIAD3011group.id.11293	rs13249325	8	T	T	20.9	-0.1	0.02	9.51e-06	-0.04	0.03	0.28
genus.FamilyXIIIAD3011group.id.11293	rs17092615	14	G	G	22.39	0.15	0.03	6.61e-06	0	0.05	0.98
genus.FamilyXIIIAD3011group.id.11293	rs34471047	4	A	A	26.85	-0.16	0.03	1.15e-06	0.06	0.04	0.15
genus.FamilyXIIIAD3011group.id.11293	rs72759041	15	G	G	21.64	-0.13	0.03	8e-06	-0.04	0.04	0.36
genus.FamilyXIIIAD3011group.id.11293	rs10805326	4	G	G	20.62	0.08	0.01	2.86e-08	-0.02	0.03	0.61
genus.FamilyXIIIAD3011group.id.11293	rs11109097	12	C	C	22.96	0.06	0.01	6.6e-06	0	0.03	0.97
genus.FamilyXIIIAD3011group.id.11293	rs118030283	16	G	G	23.05	-0.15	0.03	2.88e-06	-0.01	0.07	0.92
genus.FamilyXIIIAD3011group.id.11293	rs12210583	6	T	T	20.32	0.16	0.04	1.12e-05	0	0.07	0.96
genus.FamilyXIIIAD3011group.id.11293	rs16938435	9	T	T	23.46	-0.11	0.02	1.89e-06	0.14	0.06	0.01
genus.FamilyXIIIAD3011group.id.11293	rs2098844	11	C	C	23.7	-0.06	0.01	7.47e-06	0	0.03	0.95
genus.FamilyXIIIAD3011group.id.11293	rs2702387	4	A	A	23.43	0.06	0.01	4.12e-06	-0.05	0.03	0.15
genus.FamilyXIIIAD3011group.id.11293	rs4327025	15	G	G	20.59	-0.08	0.02	1.53e-07	-0.07	0.04	0.05
genus.FamilyXIIIAD3011group.id.11293	rs447950	5	A	A	22.49	0.06	0.01	4.26e-06	0.03	0.03	0.44
genus.FamilyXIIIUCG001.id.11294	rs478972	11	T	T	21.65	-0.14	0.03	1.57e-06	-0.04	0.07	0.56
genus.FamilyXIIIUCG001.id.11294	rs6062862	20	A	A	20.97	0.09	0.02	6.26e-06	-0.04	0.05	0.47
genus.FamilyXIIIUCG001.id.11294	rs68093214	3	C	C	20.87	0.07	0.01	9.93e-06	0.04	0.04	0.29
genus.FamilyXIIIUCG001.id.11294	rs6875660	5	C	C	20.61	0.09	0.02	4.39e-06	0.01	0.05	0.87
genus.FamilyXIIIUCG001.id.11294	rs893394	2	G	G	23.05	0.06	0.01	8.12e-06	0	0.03	0.95
genus.FamilyXIIIUCG001.id.11294	rs9348442	6	C	C	23.21	0.1	0.02	7.8e-06	-0.08	0.06	0.13
genus.FamilyXIIIUCG001.id.11294	rs1000888	13	C	C	20.48	-0.06	0.01	9.61e-06	0.02	0.03	0.46
genus.FamilyXIIIUCG001.id.11294	rs10262702	7	T	T	24.93	0.09	0.02	2.47e-06	-0.02	0.05	0.64
genus.FamilyXIIIUCG001.id.11294	rs11258178	10	A	A	24.25	0.07	0.01	8.4e-07	-0.04	0.03	0.2
genus.FamilyXIIIUCG001.id.11294	rs12226153	11	A	A	21.62	-0.15	0.03	8.46e-07	0.01	0.08	0.88
genus.Flavonifractor.id.2059	rs12566247	1	T	T	20.66	0.06	0.01	2.52e-06	0	0.03	0.92
genus.Flavonifractor.id.2059	rs17067892	8	C	C	28.78	0.11	0.03	1.81e-05	0.01	0.06	0.88
genus.Flavonifractor.id.2059	rs1859797	7	G	G	24.87	0.06	0.01	4.64e-06	0.02	0.03	0.51
genus.Flavonifractor.id.2059	rs2276760	3	A	A	19.51	-0.07	0.02	7.06e-06	-0.01	0.04	0.75
genus.Flavonifractor.id.2059	rs2731794	5	C	C	22.61	0.12	0.03	2.81e-06	0.03	0.07	0.62
genus.Flavonifractor.id.2059	rs2930225	16	G	G	21.09	0.07	0.02	1.84e-06	0.02	0.04	0.51
genus.Flavonifractor.id.2059	rs4113676	20	A	A	21.54	-0.22	0.05	8.27e-06	0.01	0.09	0.86
genus.Flavonifractor.id.2059	rs4784055	16	T	T	20.62	-0.18	0.04	5.57e-06	0.04	0.07	0.59
genus.Fusicatenibacter.id.11305	rs62240188	3	G	G	22.05	0.13	0.03	1.13e-06	0.03	0.07	0.65
genus.Fusicatenibacter.id.11305	rs62427239	6	C	C	22.53	0.16	0.04	9.68e-06	-0.04	0.08	0.63
genus.Fusicatenibacter.id.11305	rs6934519	6	C	C	19.99	0.07	0.02	4.64e-06	0.03	0.04	0.33
genus.Fusicatenibacter.id.11305	rs716604	2	A	A	20.73	0.08	0.02	8.29e-07	-0.02	0.04	0.56
genus.Fusicatenibacter.id.11305	rs7170984	15	T	T	26.74	-0.07	0.01	2.94e-06	-0.06	0.04	0.11
genus.Fusicatenibacter.id.11305	rs72982915	2	C	C	21.56	0.18	0.04	5.42e-06	0	0.07	0.98
genus.Fusicatenibacter.id.11305	rs9823439	3	T	T	21.36	-0.06	0.01	9.56e-06	-0.04	0.03	0.3
genus.Fusicatenibacter.id.11305	rs994794	4	G	G	19.45	-0.14	0.03	6.67e-06	-0.04	0.08	0.61
genus.Fusicatenibacter.id.11305	rs1031599	3	G	G	23.28	-0.08	0.02	7.59e-06	-0.08	0.06	0.21
genus.Fusicatenibacter.id.11305	rs12566975	1	T	T	24.23	-0.05	0.01	9.65e-06	0.07	0.03	0.03
genus.Fusicatenibacter.id.11305	rs1528479	2	G	G	21.9	-0.05	0.01	8.67e-06	-0.04	0.03	0.23
genus.Fusicatenibacter.id.11305	rs1997204	12	T	T	25.84	-0.11	0.02	7.99e-06	0	0.06	0.98
genus.Fusicatenibacter.id.11305	rs2385421	18	A	A	19.84	0.07	0.02	3.65e-05	0.01	0.06	0.87
genus.Fusicatenibacter.id.11305	rs3821998	4	C	C	19.24	-0.09	0.02	7.18e-06	-0.06	0.06	0.32
genus.Fusicatenibacter.id.11305	rs4738679	8	G	G	19.45	-0.05	0.01	5.06e-06	0.01	0.03	0.87
genus.Fusicatenibacter.id.11305	rs6112314	20	A	A	19.74	-0.06	0.01	2.07e-07	0.01	0.03	0.75
genus.Fusicatenibacter.id.11305	rs615997	3	T	T	21.31	0.05	0.01	1.54e-06	-0.02	0.03	0.45
genus.Fusicatenibacter.id.11305	rs61915992	12	A	A	20.23	0.08	0.02	3.04e-06	0.01	0.05	0.84
genus.Fusicatenibacter.id.11305	rs62028349	16	G	G	21.94	0.05	0.01	9.2e-06	-0.02	0.03	0.54
genus.Gordonibacter.id.821	rs62285313	3	A	A	24.2	0.09	0.02	1.94e-06	-0.06	0.05	0.23
genus.Gordonibacter.id.821	rs72829893	17	G	G	20.89	0.12	0.03	1.18e-05	0	0.07	0.99
genus.Gordonibacter.id.821	rs78068103	17	A	A	19.71	0.09	0.02	5.06e-06	0.1	0.07	0.12
genus.Gordonibacter.id.821	rs789029	18	C	C	22.13	-0.06	0.01	3.35e-06	-0.01	0.04	0.76
genus.Gordonibacter.id.821	rs13157098	5	A	A	23.33	-0.08	0.02	7.6e-07	-0.03	0.04	0.43
genus.Gordonibacter.id.821	rs2326833	6	C	C	24.23	-0.08	0.02	4.48e-06	0.02	0.05	0.67
genus.Gordonibacter.id.821	rs2520509	12	A	A	22.86	0.05	0.01	7.35e-06	0.02	0.03	0.55
genus.Gordonibacter.id.821	rs35418758	4	A	A	22.33	0.09	0.02	5.53e-06	0.01	0.06	0.88
genus.Gordonibacter.id.821	rs4686798	3	T	T	19.57	0.05	0.01	2.93e-06	0.05	0.03	0.13
genus.Gordonibacter.id.821	rs4923324	11	G	G	21.08	-0.06	0.01	3.69e-06	0.09	0.04	0.02
genus.Gordonibacter.id.821	rs56791201	2	T	T	19.72	0.05	0.01	2.85e-06	0.05	0.03	0.1
genus.Gordonibacter.id.821	rs10030408	4	A	A	19.8	0.05	0.01	7.48e-06	0.03	0.03	0.29
genus.Gordonibacter.id.821	rs10093861	8	G	G	22.84	-0.06	0.01	2.66e-06	-0.02	0.03	0.51
genus.Gordonibacter.id.821	rs113859143	5	G	G	19.72	-0.11	0.02	6.82e-06	0.03	0.06	0.66
genus.Gordonibacter.id.821	rs12078956	1	C	C	20.46	0.11	0.02	1.94e-06	-0.08	0.06	0.14
genus.Haemophilus.id.3698	rs1254846	10	G	G	20.09	0.11	0.02	5.18e-06	0.09	0.06	0.12
genus.Haemophilus.id.3698	rs1363769	19	T	T	22.46	-0.2	0.04	8.02e-06	0.02	0.08	0.79
genus.Haemophilus.id.3698	rs2322265	4	C	C	19.35	-0.07	0.01	2.52e-06	-0.03	0.04	0.45
genus.Haemophilus.id.3698	rs2862811	3	T	T	19.57	0.06	0.01	3.47e-06	-0.01	0.03	0.71
genus.Haemophilus.id.3698	rs35035870	11	T	T	20.49	-0.19	0.04	4.23e-06	-0.02	0.08	0.77
genus.Haemophilus.id.3698	rs369444	16	C	C	19.7	0.13	0.03	1.27e-06	-0.08	0.07	0.21
genus.Haemophilus.id.3698	rs3999074	10	G	G	21.21	-0.06	0.01	6.22e-06	0	0.03	0.9
genus.Haemophilus.id.3698	rs4452603	6	T	T	21.53	0.06	0.01	8.84e-06	0	0.04	0.95
genus.Haemophilus.id.3698	rs7249113	19	G	G	19.28	0.07	0.01	3.58e-07	-0.01	0.04	0.87
genus.Haemophilus.id.3698	rs72793667	2	A	A	27.83	-0.12	0.02	2.14e-06	-0.03	0.07	0.63
genus.Haemophilus.id.3698	rs9788306	13	C	C	21.64	-0.06	0.01	1.56e-06	0.01	0.04	0.66
genus.Haemophilus.id.3698	rs9919338	1	G	G	18.96	-0.06	0.01	4.49e-06	0.01	0.03	0.77
genus.Haemophilus.id.3698	rs117467633	17	T	T	20.99	-0.17	0.04	9.49e-06	-0.04	0.08	0.61
genus.Haemophilus.id.3698	rs12127733	1	G	G	19.89	0.12	0.02	2.84e-06	-0.02	0.04	0.66
genus.Holdemanella.id.11393	rs12208226	6	C	C	20.61	-0.15	0.03	5.46e-06	0.08	0.06	0.16
genus.Holdemanella.id.11393	rs12863463	13	G	G	21.27	-0.16	0.03	5.97e-06	-0.13	0.06	0.02
genus.Holdemanella.id.11393	rs1331592	9	C	C	23.75	0.09	0.02	5.28e-06	-0.03	0.04	0.46
genus.Holdemanella.id.11393	rs17067076	18	G	G	21.09	-0.15	0.04	1.13e-05	0.04	0.06	0.57
genus.Holdemanella.id.11393	rs1928659	9	T	T	19.78	0.1	0.02	5.97e-06	0.01	0.04	0.88
genus.Holdemanella.id.11393	rs1929743	13	T	T	20.49	0.08	0.02	1.09e-05	-0.01	0.03	0.71
genus.Holdemanella.id.11393	rs3756315	5	A	A	20.74	-0.09	0.02	2.74e-06	0.02	0.03	0.58
genus.Holdemanella.id.11393	rs6116753	20	G	G	29.35	0.1	0.02	1.97e-06	0.01	0.04	0.76
genus.Holdemanella.id.11393	rs13110238	4	C	C	20.54	-0.06	0.01	7.31e-06	-0.01	0.04	0.75
genus.Holdemanella.id.11393	rs2861203	3	G	G	19.96	0.06	0.01	6.91e-06	0.05	0.04	0.2
genus.Holdemanella.id.11393	rs72776675	10	T	T	20.5	-0.06	0.01	1.23e-05	-0.03	0.04	0.54
genus.Holdemanella.id.11393	rs9932954	16	A	A	21.35	-0.06	0.01	1.27e-06	0.02	0.03	0.5
genus.Holdemanella.id.11393	rs10952110	7	G	G	20.49	0.05	0.01	8.61e-06	-0.02	0.03	0.54
genus.Holdemanella.id.11393	rs11263806	17	A	A	19.82	-0.05	0.01	7.02e-06	-0.01	0.03	0.68
genus.Holdemania.id.2157	rs12362320	11	G	G	20.7	0.06	0.01	6.91e-07	-0.02	0.03	0.64
genus.Holdemania.id.2157	rs12611395	19	A	A	20.62	-0.09	0.02	6.17e-06	0.04	0.06	0.46
genus.Holdemania.id.2157	rs160061	5	A	A	19.12	0.05	0.01	2e-06	0.02	0.03	0.54
genus.Holdemania.id.2157	rs28540839	8	A	A	21.89	0.05	0.01	4.31e-06	0	0.03	0.98
genus.Holdemania.id.2157	rs2880566	17	T	T	23.97	0.06	0.01	8.53e-06	0.03	0.04	0.4
genus.Holdemania.id.2157	rs4955932	3	T	T	21.39	-0.05	0.01	6.78e-06	0.01	0.03	0.81
genus.Holdemania.id.2157	rs59805249	5	T	T	20.19	0.09	0.02	6.76e-06	0.08	0.06	0.24
genus.Holdemania.id.2157	rs68104925	14	T	T	20.39	-0.05	0.01	1.95e-06	-0.02	0.03	0.6
genus.Holdemania.id.2157	rs7073658	10	T	T	19.6	-0.05	0.01	5.25e-06	-0.05	0.03	0.11
genus.Holdemania.id.2157	rs73044693	19	A	A	18.67	-0.11	0.02	2.87e-06	-0.04	0.09	0.66
genus.Holdemania.id.2157	rs7616165	3	G	G	21.14	-0.23	0.05	1.86e-06	0.07	0.07	0.34
genus.Holdemania.id.2157	rs76193507	3	A	A	22.01	-0.23	0.05	4.29e-06	-0.04	0.07	0.6
genus.Holdemania.id.2157	rs7832116	8	A	A	20.53	-0.07	0.02	2.46e-06	0.04	0.04	0.37
genus.Holdemania.id.2157	rs954878	1	A	A	20.48	-0.05	0.01	1.81e-06	0.04	0.03	0.2
genus.Holdemania.id.2157	rs10815577	9	C	C	21.73	-0.07	0.01	1.95e-06	0	0.03	0.95
genus.Holdemania.id.2157	rs12131224	1	C	C	22.59	0.12	0.03	6.2e-06	-0.01	0.06	0.83
genus.Holdemania.id.2157	rs2050911	1	G	G	22.13	0.08	0.02	1.05e-06	-0.07	0.03	0.02
genus.Holdemania.id.2157	rs2371284	12	T	T	20	-0.08	0.02	7.52e-06	0.03	0.04	0.48
genus.Howardella.id.2000	rs437876	3	T	T	21.27	0.08	0.01	5.96e-08	0.06	0.03	0.06
genus.Howardella.id.2000	rs4981345	14	T	T	22.76	-0.07	0.01	5.32e-06	-0.04	0.04	0.3
genus.Howardella.id.2000	rs573933	9	T	T	20.81	-0.11	0.02	3.42e-06	-0.09	0.06	0.13
genus.Howardella.id.2000	rs62496417	7	T	T	20.29	-0.07	0.02	6.25e-06	0	0.04	0.94
genus.Howardella.id.2000	rs7213933	17	T	T	18.53	-0.08	0.02	8.95e-06	-0.01	0.04	0.91
genus.Howardella.id.2000	rs7341608	8	T	T	21.93	-0.08	0.02	9.99e-06	0.02	0.04	0.68
genus.Howardella.id.2000	rs78848836	1	A	A	24.12	-0.12	0.03	4.74e-06	0	0.06	0.99
genus.Howardella.id.2000	rs79476906	1	T	T	21.65	-0.09	0.02	9.85e-06	-0.03	0.04	0.47
genus.Howardella.id.2000	rs8052586	16	T	T	19.61	0.18	0.04	8.42e-06	-0.12	0.08	0.11
genus.Howardella.id.2000	rs8104225	19	A	A	20.57	0.09	0.02	6.39e-06	-0.04	0.06	0.54
genus.Howardella.id.2000	rs9403580	6	C	C	20.43	0.11	0.02	2.71e-06	-0.01	0.05	0.78
genus.Hungatella.id.11306	rs985416	3	C	C	18.96	0.1	0.02	9.46e-08	-0.01	0.04	0.8
genus.Hungatella.id.11306	rs11128180	3	A	A	24.38	0.06	0.01	3.72e-06	-0.02	0.04	0.6
genus.Hungatella.id.11306	rs12072562	1	T	T	18.87	0.13	0.03	1.16e-05	-0.03	0.07	0.62
genus.Hungatella.id.11306	rs12673420	7	G	G	20.18	0.06	0.01	2.83e-06	0.03	0.03	0.35
genus.Hungatella.id.11306	rs12747809	1	G	G	24.43	-0.06	0.01	7.47e-07	0.05	0.03	0.1
genus.Intestinibacter.id.11345	rs12894272	14	A	A	21.11	0.06	0.01	3.66e-06	0.04	0.03	0.27
genus.Intestinibacter.id.11345	rs233486	6	A	A	19.73	-0.08	0.02	6.86e-06	-0.02	0.05	0.68
genus.Intestinibacter.id.11345	rs2444793	6	C	C	23.12	-0.05	0.01	4.44e-06	0	0.03	0.87
genus.Intestinibacter.id.11345	rs2706242	13	G	G	19.53	-0.09	0.02	6.38e-06	-0.05	0.05	0.38
genus.Intestinibacter.id.11345	rs2726805	4	A	A	22.83	0.05	0.01	5.68e-06	-0.01	0.04	0.73
genus.Intestinibacter.id.11345	rs2882478	2	G	G	20.71	-0.06	0.01	1.08e-06	0	0.03	0.89
genus.Intestinibacter.id.11345	rs35182105	12	A	A	20.04	-0.11	0.02	5.89e-06	0.2	0.07	0.01
genus.Intestinibacter.id.11345	rs6656451	1	C	C	20.5	-0.05	0.01	5.36e-06	0.02	0.03	0.5
genus.Intestinibacter.id.11345	rs7629954	3	A	A	19.95	0.11	0.02	5.32e-06	-0.03	0.06	0.67
genus.Intestinibacter.id.11345	rs10741777	11	T	T	20.21	-0.1	0.02	5.75e-07	0	0.04	0.91
genus.Intestinibacter.id.11345	rs10793103	11	C	C	23.26	0.1	0.02	7.67e-08	0.03	0.03	0.37
genus.Intestinibacter.id.11345	rs10801803	1	G	G	20.4	-0.12	0.02	1.48e-06	-0.02	0.05	0.59
genus.Intestinibacter.id.11345	rs13024781	2	T	T	20.19	-0.08	0.02	2.24e-06	-0.02	0.03	0.61
genus.Intestinibacter.id.11345	rs57091572	6	A	A	19.78	-0.11	0.02	2.82e-06	0.01	0.04	0.85
genus.Intestinibacter.id.11345	rs57254474	8	G	G	25.81	0.09	0.02	8.44e-06	0.04	0.04	0.35
genus.Intestinimonas.id.2062	rs61944774	12	A	A	21.45	0.18	0.04	4.95e-06	0.04	0.07	0.62
genus.Intestinimonas.id.2062	rs62277846	2	C	C	21.04	0.1	0.02	1.45e-06	-0.01	0.04	0.79
genus.Intestinimonas.id.2062	rs67078837	4	T	T	20.82	-0.08	0.02	7.22e-07	-0.02	0.03	0.53
genus.Intestinimonas.id.2062	rs75356640	15	G	G	24.31	0.14	0.03	6.67e-06	0	0.07	0.95
genus.Intestinimonas.id.2062	rs955844	16	A	A	20.53	0.11	0.02	9.24e-07	-0.01	0.04	0.77
genus.Intestinimonas.id.2062	rs9873555	3	G	G	20.63	-0.12	0.02	2.11e-07	0.05	0.04	0.26
genus.Intestinimonas.id.2062	rs10414815	19	T	T	22.04	0.1	0.02	5.63e-06	-0.08	0.06	0.15
genus.Intestinimonas.id.2062	rs11192447	10	A	A	26.49	0.13	0.02	1.99e-07	-0.01	0.07	0.89
genus.Intestinimonas.id.2062	rs12346653	9	C	C	20	0.07	0.01	2.45e-06	0.04	0.04	0.32
genus.Intestinimonas.id.2062	rs17730011	6	G	G	17.42	-0.07	0.02	7.75e-06	0	0.04	0.91
genus.Intestinimonas.id.2062	rs2153460	9	A	A	21.26	-0.07	0.02	1.25e-05	0.04	0.04	0.41
genus.Intestinimonas.id.2062	rs2833528	21	C	C	22.32	-0.06	0.01	1.08e-05	0.08	0.03	0.01
genus.Intestinimonas.id.2062	rs336138	5	G	G	23.34	0.08	0.02	5.74e-06	0	0.04	0.92
genus.Intestinimonas.id.2062	rs4576377	7	A	A	18.68	-0.06	0.01	6.72e-06	0.04	0.03	0.19
genus.Intestinimonas.id.2062	rs72761829	1	A	A	21.24	0.11	0.02	2.82e-06	-0.01	0.06	0.91
genus.Intestinimonas.id.2062	rs72894957	2	G	G	19.58	0.22	0.05	4.89e-06	0.07	0.07	0.36
genus.Intestinimonas.id.2062	rs74315802	14	G	G	22.89	0.09	0.02	2.28e-06	-0.1	0.06	0.08
genus.Intestinimonas.id.2062	rs9981767	21	A	A	23.03	0.07	0.01	6.95e-07	-0.01	0.04	0.69
genus.Intestinimonas.id.2062	rs11674854	2	C	C	21.69	-0.09	0.02	1.36e-06	0.01	0.03	0.83
genus.Intestinimonas.id.2062	rs12693845	2	C	C	18.93	-0.08	0.02	5.64e-06	0	0.04	0.92
genus.Lachnoclostridium.id.11308	rs1530559	2	G	G	25.12	0.08	0.02	6.43e-06	-0.08	0.04	0.04
genus.Lachnoclostridium.id.11308	rs16861661	1	G	G	19.63	-0.18	0.04	1.58e-06	0.01	0.07	0.89
genus.Lachnoclostridium.id.11308	rs328312	16	T	T	19.97	0.08	0.02	1.51e-06	0.01	0.03	0.8
genus.Lachnoclostridium.id.11308	rs6092149	20	A	A	19.9	-0.08	0.02	2.97e-06	-0.03	0.03	0.29
genus.Lachnoclostridium.id.11308	rs62314653	4	C	C	21.25	0.19	0.04	1.97e-06	0.1	0.07	0.18
genus.Lachnoclostridium.id.11308	rs7399658	13	G	G	23.73	-0.11	0.02	1.38e-06	-0.1	0.04	0.01
genus.Lachnoclostridium.id.11308	rs75127669	6	C	C	19.78	0.14	0.03	6.7e-06	-0.08	0.05	0.14
genus.Lachnoclostridium.id.11308	rs768253	8	T	T	21.08	-0.08	0.02	4.03e-06	-0.02	0.03	0.45
genus.Lachnoclostridium.id.11308	rs77478751	3	A	A	25.63	-0.22	0.05	3.8e-06	-0.05	0.08	0.54
genus.Lachnoclostridium.id.11308	rs921925	19	A	A	20.06	0.1	0.02	1.25e-06	0	0.04	0.93
genus.Lachnoclostridium.id.11308	rs10417872	19	T	T	21.99	0.12	0.02	1.4e-06	0	0.04	0.94
genus.Lachnoclostridium.id.11308	rs123059	17	T	T	23.44	-0.14	0.03	6.46e-07	-0.01	0.04	0.75
genus.Lachnoclostridium.id.11308	rs12621813	2	G	G	21.83	0.11	0.02	6.24e-06	0	0.04	0.92
genus.Lachnoclostridium.id.11308	rs17168302	7	G	G	22.69	0.19	0.04	6.28e-06	0.04	0.07	0.55
genus.Lachnoclostridium.id.11308	rs2293361	2	C	C	20.47	-0.2	0.04	3.79e-06	0	0.07	0.98
genus.Lachnospira.id.2004	rs34757988	18	G	G	21	0.12	0.02	9.25e-08	-0.02	0.03	0.57
genus.Lachnospira.id.2004	rs4766997	12	C	C	22.17	0.11	0.02	1.53e-06	-0.03	0.04	0.43
genus.Lachnospira.id.2004	rs55910161	10	C	C	20.37	0.15	0.03	1.9e-06	-0.02	0.04	0.55
genus.Lachnospira.id.2004	rs6674304	1	C	C	24.57	0.2	0.04	5.6e-06	-0.01	0.06	0.88
genus.Lachnospira.id.2004	rs757872	22	G	G	26.22	0.14	0.03	3.31e-07	0.05	0.04	0.19
genus.Lachnospira.id.2004	rs7992246	13	T	T	28.39	0.1	0.02	6.29e-06	0.05	0.03	0.13
genus.Lachnospira.id.2004	rs11620597	13	T	T	21.36	0.12	0.03	1.09e-05	0.08	0.07	0.24
genus.LachnospiraceaeFCS020group.id.11314	rs11645029	16	G	G	20.01	-0.06	0.01	4.07e-06	0	0.03	0.97
genus.LachnospiraceaeFCS020group.id.11314	rs1187983	1	C	C	19.24	-0.09	0.02	1.28e-06	-0.02	0.05	0.73
genus.LachnospiraceaeFCS020group.id.11314	rs12963345	18	G	G	27.09	-0.06	0.01	6.44e-06	0.04	0.05	0.43
genus.LachnospiraceaeFCS020group.id.11314	rs146541147	19	G	G	20.13	0.12	0.03	9.53e-06	-0.03	0.07	0.71
genus.LachnospiraceaeFCS020group.id.11314	rs2724813	10	A	A	20.18	-0.08	0.02	5.22e-07	0.01	0.04	0.78
genus.LachnospiraceaeFCS020group.id.11314	rs2842896	6	C	C	21.74	-0.06	0.01	7.36e-07	0.02	0.03	0.47
genus.LachnospiraceaeFCS020group.id.11314	rs2863363	3	A	A	19.06	0.06	0.01	3.21e-06	0.04	0.03	0.29
genus.LachnospiraceaeFCS020group.id.11314	rs3125832	1	A	A	29.13	0.07	0.02	6.03e-06	0.01	0.04	0.77
genus.LachnospiraceaeFCS020group.id.11314	rs61884471	11	G	G	19.87	0.12	0.02	5.49e-07	-0.04	0.06	0.48
genus.LachnospiraceaeFCS020group.id.11314	rs72948274	11	A	A	20.03	-0.13	0.03	3.45e-06	0	0.07	0.94
genus.LachnospiraceaeFCS020group.id.11314	rs8006832	14	G	G	20.77	-0.1	0.02	1.11e-05	0.03	0.05	0.61
genus.LachnospiraceaeFCS020group.id.11314	rs10202904	2	T	T	20.69	-0.11	0.02	2.38e-06	0	0.03	0.93
genus.LachnospiraceaeFCS020group.id.11314	rs11018665	11	A	A	20.19	0.11	0.03	8.86e-06	-0.01	0.03	0.78
genus.LachnospiraceaeFCS020group.id.11314	rs1334944	10	T	T	25.62	0.12	0.03	6.52e-06	0.01	0.03	0.76
genus.LachnospiraceaeFCS020group.id.11314	rs4779844	15	G	G	21.52	0.11	0.02	9.81e-06	-0.02	0.03	0.57
genus.LachnospiraceaeFCS020group.id.11314	rs4802933	19	A	A	21.31	-0.14	0.03	1.07e-05	-0.05	0.04	0.27
genus.LachnospiraceaeNC2004group.id.11316	rs6776814	3	T	T	21.96	-0.19	0.04	6.8e-06	0.08	0.06	0.14
genus.LachnospiraceaeNC2004group.id.11316	rs73457410	13	A	A	22.44	0.22	0.04	9.32e-07	0.01	0.06	0.88
genus.LachnospiraceaeNC2004group.id.11316	rs894996	4	C	C	23.83	0.21	0.05	2.64e-06	0.06	0.06	0.32
genus.LachnospiraceaeNC2004group.id.11316	rs10093869	8	A	A	18.91	-0.06	0.01	4.07e-06	0.05	0.04	0.15
genus.LachnospiraceaeNC2004group.id.11316	rs10423795	19	C	C	19.5	0.06	0.01	5.49e-06	-0.03	0.03	0.39
genus.LachnospiraceaeNC2004group.id.11316	rs16918425	11	A	A	20.97	0.1	0.02	7.91e-06	-0.04	0.06	0.5
genus.LachnospiraceaeNC2004group.id.11316	rs28417404	14	A	A	21.93	-0.07	0.02	6.65e-06	-0.02	0.05	0.7
genus.LachnospiraceaeNC2004group.id.11316	rs4793970	17	A	A	19.66	-0.06	0.01	8.11e-06	-0.02	0.04	0.64
genus.LachnospiraceaeNC2004group.id.11316	rs503751	15	C	C	18.41	0.06	0.01	1.99e-07	-0.01	0.03	0.8
genus.LachnospiraceaeNC2004group.id.11316	rs6856150	4	G	G	19.94	0.09	0.02	5.56e-06	-0.03	0.05	0.59
genus.LachnospiraceaeND3007group.id.11317	rs74553962	8	T	T	21.03	0.12	0.03	4.26e-06	-0.04	0.07	0.53
genus.LachnospiraceaeND3007group.id.11317	rs77779484	12	G	G	19.45	-0.13	0.03	6.65e-07	0.05	0.07	0.45
genus.LachnospiraceaeND3007group.id.11317	rs1035588	2	A	A	24.85	-0.11	0.02	4.97e-06	0.03	0.03	0.35
genus.LachnospiraceaeND3007group.id.11317	rs17148768	10	G	G	21.84	0.14	0.03	2.03e-06	-0.04	0.04	0.29
genus.LachnospiraceaeNK4A136group.id.11319	rs2759329	1	G	G	21.29	-0.11	0.02	2.8e-06	-0.05	0.03	0.13
genus.LachnospiraceaeNK4A136group.id.11319	rs35225860	1	A	A	21.09	-0.22	0.05	3.56e-06	0.05	0.08	0.55
genus.LachnospiraceaeNK4A136group.id.11319	rs6046522	20	C	C	23.12	0.12	0.03	5.25e-06	-0.02	0.04	0.57
genus.LachnospiraceaeNK4A136group.id.11319	rs61090148	4	A	A	19.27	-0.1	0.02	5.92e-06	-0.03	0.03	0.34
genus.LachnospiraceaeNK4A136group.id.11319	rs62112538	19	C	C	22.27	-0.2	0.04	9.6e-07	-0.13	0.07	0.06
genus.LachnospiraceaeNK4A136group.id.11319	rs72691585	9	C	C	19.03	-0.25	0.05	1.73e-06	-0.02	0.07	0.78
genus.LachnospiraceaeNK4A136group.id.11319	rs7540303	1	C	C	20	0.11	0.02	4.86e-06	0.04	0.03	0.24
genus.LachnospiraceaeNK4A136group.id.11319	rs8066522	17	G	G	21.58	-0.11	0.02	9.35e-06	0.04	0.03	0.26
genus.LachnospiraceaeNK4A136group.id.11319	rs9460691	6	C	C	22.13	0.12	0.03	7.98e-06	0.02	0.04	0.55
genus.LachnospiraceaeNK4A136group.id.11319	rs11627628	14	T	T	22.26	0.14	0.03	7.04e-07	-0.05	0.06	0.45
genus.LachnospiraceaeNK4A136group.id.11319	rs11990279	8	T	T	21.96	-0.08	0.02	4.85e-06	-0.01	0.04	0.73
genus.LachnospiraceaeNK4A136group.id.11319	rs12417956	11	C	C	20.41	0.08	0.02	6.42e-06	-0.01	0.04	0.75
genus.LachnospiraceaeNK4A136group.id.11319	rs12649930	4	T	T	20.27	0.12	0.03	2.82e-06	0.03	0.05	0.6
genus.LachnospiraceaeNK4A136group.id.11319	rs133832	22	A	A	20.57	-0.08	0.02	9.67e-07	0.03	0.03	0.32
genus.LachnospiraceaeNK4A136group.id.11319	rs137917150	12	T	T	22.15	-0.17	0.04	6.62e-06	-0.05	0.07	0.47
genus.LachnospiraceaeNK4A136group.id.11319	rs16866406	2	A	A	23.52	0.1	0.02	2.18e-06	-0.01	0.04	0.89
genus.LachnospiraceaeUCG001.id.11321	rs16934185	9	A	A	28.78	-0.13	0.03	4.19e-06	-0.09	0.06	0.13
genus.LachnospiraceaeUCG001.id.11321	rs234108	1	A	A	21.79	0.07	0.02	9.07e-07	0.04	0.03	0.17
genus.LachnospiraceaeUCG001.id.11321	rs36095275	14	C	C	20.17	-0.08	0.02	1.62e-06	-0.05	0.03	0.16
genus.LachnospiraceaeUCG001.id.11321	rs4506202	8	A	A	22.97	-0.07	0.02	2.99e-06	-0.04	0.03	0.2
genus.LachnospiraceaeUCG001.id.11321	rs61883564	11	A	A	21.96	-0.1	0.02	4.52e-06	0.05	0.05	0.29
genus.LachnospiraceaeUCG001.id.11321	rs62206502	20	C	C	20.87	-0.07	0.02	6.72e-06	-0.04	0.03	0.24
genus.LachnospiraceaeUCG001.id.11321	rs6901560	6	C	C	22.14	0.09	0.02	4.78e-06	-0.03	0.04	0.45
genus.LachnospiraceaeUCG001.id.11321	rs75453768	10	G	G	20.45	0.12	0.03	5.47e-06	-0.15	0.06	0.01
genus.LachnospiraceaeUCG001.id.11321	rs761240	20	T	T	21.58	-0.18	0.04	5.54e-06	-0.05	0.07	0.45
genus.LachnospiraceaeUCG001.id.11321	rs9393920	6	A	A	31.19	-0.07	0.02	8.27e-07	-0.01	0.03	0.71
genus.LachnospiraceaeUCG001.id.11321	rs12206468	6	G	G	21.55	-0.13	0.03	8.17e-07	-0.06	0.06	0.33
genus.LachnospiraceaeUCG001.id.11321	rs1954532	14	T	T	19.77	-0.08	0.02	2.42e-06	-0.01	0.04	0.79
genus.LachnospiraceaeUCG001.id.11321	rs28889936	4	A	A	20.61	0.11	0.03	6.46e-06	0.01	0.06	0.84
genus.LachnospiraceaeUCG001.id.11321	rs62422654	6	C	C	22.07	0.09	0.02	5.74e-06	0.03	0.05	0.49
genus.LachnospiraceaeUCG001.id.11321	rs72866977	6	A	A	21.74	-0.13	0.03	3.56e-06	0.06	0.06	0.34
genus.LachnospiraceaeUCG001.id.11321	rs73038677	3	T	T	20.09	-0.08	0.02	8.08e-07	0.07	0.04	0.06
genus.LachnospiraceaeUCG004.id.11324	rs751183	1	T	T	19.42	-0.08	0.02	6.92e-06	0.01	0.04	0.73
genus.LachnospiraceaeUCG004.id.11324	rs75570604	16	C	C	19.61	0.14	0.03	8.11e-06	-0.09	0.06	0.1
genus.LachnospiraceaeUCG004.id.11324	rs8076323	17	A	A	22.04	0.07	0.02	4.88e-06	-0.04	0.04	0.32
genus.LachnospiraceaeUCG004.id.11324	rs10464997	8	G	G	23.73	0.14	0.03	3e-06	0.07	0.04	0.15
genus.LachnospiraceaeUCG004.id.11324	rs11108500	12	A	A	23.7	-0.2	0.04	3.17e-06	0.11	0.08	0.15
genus.LachnospiraceaeUCG004.id.11324	rs111966731	15	T	T	19.43	0.21	0.05	6.22e-06	-0.02	0.06	0.72
genus.LachnospiraceaeUCG004.id.11324	rs12002250	9	A	A	21.68	0.22	0.05	3.22e-06	0.18	0.07	0.01
genus.LachnospiraceaeUCG004.id.11324	rs1569853	6	T	T	23.08	-0.14	0.03	3.33e-06	0.01	0.04	0.77
genus.LachnospiraceaeUCG004.id.11324	rs36057338	4	G	G	21.01	0.21	0.04	8.15e-07	0.05	0.06	0.38
genus.LachnospiraceaeUCG004.id.11324	rs3862635	11	C	C	19.59	-0.17	0.04	1.25e-05	0.17	0.06	0.01
genus.LachnospiraceaeUCG004.id.11324	rs4428215	3	G	G	22.56	0.13	0.02	7.5e-08	0	0.04	0.99
genus.LachnospiraceaeUCG004.id.11324	rs6000536	22	C	C	19.95	-0.13	0.03	2.45e-07	-0.06	0.04	0.15
genus.LachnospiraceaeUCG004.id.11324	rs6071435	20	T	T	20.69	-0.11	0.02	9.1e-07	0.03	0.03	0.36
genus.LachnospiraceaeUCG008.id.11328	rs6993398	8	G	G	22.27	0.13	0.03	5.06e-06	-0.12	0.04	0.01
genus.LachnospiraceaeUCG008.id.11328	rs736744	9	C	C	19.56	0.12	0.02	2.41e-08	0.04	0.03	0.16
genus.LachnospiraceaeUCG008.id.11328	rs114567323	3	T	T	20.45	0.19	0.04	4.18e-06	-0.09	0.07	0.21
genus.LachnospiraceaeUCG008.id.11328	rs115602804	3	G	G	21.33	0.1	0.02	3.69e-06	-0.01	0.07	0.92
genus.LachnospiraceaeUCG008.id.11328	rs11965579	6	G	G	23.56	0.16	0.04	2.01e-05	0.12	0.1	0.24
genus.LachnospiraceaeUCG008.id.11328	rs17141986	16	G	G	21.95	0.05	0.01	7.17e-06	-0.04	0.03	0.27
genus.LachnospiraceaeUCG008.id.11328	rs3860755	5	G	G	20.03	0.06	0.01	1.66e-06	-0.05	0.03	0.18
genus.LachnospiraceaeUCG008.id.11328	rs4236095	6	G	G	20.76	0.08	0.02	1.22e-06	0.06	0.04	0.17
genus.LachnospiraceaeUCG008.id.11328	rs60884758	9	C	C	19.73	-0.07	0.01	7.82e-07	-0.03	0.04	0.52
genus.LachnospiraceaeUCG008.id.11328	rs6657302	1	T	T	22.57	-0.1	0.02	3.58e-06	0.02	0.06	0.81
genus.LachnospiraceaeUCG008.id.11328	rs72893646	2	A	A	20.76	-0.07	0.02	4.93e-06	0.02	0.04	0.6
genus.LachnospiraceaeUCG008.id.11328	rs7298818	12	C	C	20.73	0.09	0.02	9.68e-06	0	0.06	0.97
genus.LachnospiraceaeUCG010.id.11330	rs10842464	12	T	T	20.12	-0.08	0.02	1.11e-05	0.03	0.03	0.33
genus.LachnospiraceaeUCG010.id.11330	rs145020347	11	A	A	21.59	-0.12	0.03	2.02e-06	-0.05	0.06	0.39
genus.LachnospiraceaeUCG010.id.11330	rs17109926	12	A	A	20.68	-0.1	0.02	4.83e-06	0.01	0.04	0.77
genus.LachnospiraceaeUCG010.id.11330	rs17785622	6	A	A	21.09	0.25	0.05	2.23e-06	-0.14	0.07	0.04
genus.LachnospiraceaeUCG010.id.11330	rs2081023	5	A	A	20.94	-0.12	0.02	2.19e-07	0.01	0.05	0.78
genus.LachnospiraceaeUCG010.id.11330	rs3008582	1	T	T	20.27	0.11	0.02	3.28e-06	0.06	0.04	0.2
genus.LachnospiraceaeUCG010.id.11330	rs3801748	7	G	G	19.98	0.08	0.02	5.59e-06	-0.03	0.03	0.29
genus.LachnospiraceaeUCG010.id.11330	rs4756632	11	G	G	22.49	-0.14	0.03	1.65e-06	-0.05	0.05	0.36
genus.LachnospiraceaeUCG010.id.11330	rs4767113	12	C	C	22.97	0.09	0.02	1.58e-06	0.03	0.03	0.36
genus.LachnospiraceaeUCG010.id.11330	rs58117850	3	C	C	19.13	-0.15	0.03	3.68e-06	0.01	0.06	0.9
genus.LachnospiraceaeUCG010.id.11330	rs7240324	18	T	T	24.19	-0.1	0.02	6.57e-06	-0.09	0.04	0.04
genus.LachnospiraceaeUCG010.id.11330	rs9602779	13	A	A	21.86	-0.11	0.02	1.27e-06	0.01	0.04	0.75
genus.Lactobacillus.id.1837	rs9900242	17	A	A	20.03	-0.09	0.02	1.13e-06	0	0.03	0.89
genus.Lactobacillus.id.1837	rs10899911	10	A	A	21.14	-0.07	0.01	1.3e-06	0	0.04	0.95
genus.Lactobacillus.id.1837	rs11715853	3	G	G	22.35	-0.07	0.01	5.7e-06	-0.04	0.03	0.27
genus.Lactobacillus.id.1837	rs1403396	12	A	A	25.55	-0.08	0.02	1.95e-06	-0.01	0.04	0.76
genus.Lactobacillus.id.1837	rs2090816	6	A	A	21.08	0.08	0.02	2.11e-06	-0.07	0.04	0.09
genus.Lactobacillus.id.1837	rs2387977	20	T	T	22.17	-0.07	0.01	4.21e-07	0.03	0.03	0.32
genus.Lactobacillus.id.1837	rs35055552	8	T	T	20.32	0.11	0.02	3.27e-06	-0.06	0.06	0.34
genus.Lactobacillus.id.1837	rs35414597	4	T	T	25.73	-0.07	0.01	1.44e-06	-0.02	0.03	0.44
genus.Lactobacillus.id.1837	rs55877868	17	A	A	18.86	-0.1	0.02	4.66e-06	0.01	0.06	0.92
genus.Lactobacillus.id.1837	rs62273907	3	A	A	24.31	0.23	0.05	4.91e-06	0.07	0.06	0.22
genus.Lactobacillus.id.1837	rs6809952	3	G	G	20.93	-0.07	0.02	5.64e-06	0.04	0.04	0.35
genus.Lactobacillus.id.1837	rs6828768	4	C	C	19.3	0.06	0.01	1.58e-06	0	0.03	0.96
genus.Lactococcus.id.1851	rs7303158	12	C	C	21.07	0.06	0.01	1.45e-06	0.01	0.03	0.83
genus.Lactococcus.id.1851	rs7311004	12	T	T	20.31	-0.06	0.01	6.01e-06	-0.02	0.03	0.5
genus.Lactococcus.id.1851	rs7572229	2	G	G	29.66	0.07	0.01	5.95e-07	-0.01	0.03	0.76
genus.Lactococcus.id.1851	rs78383039	2	T	T	24.59	-0.15	0.03	8.46e-07	0.05	0.06	0.41
genus.Lactococcus.id.1851	rs8039785	15	T	T	21.68	0.06	0.01	3.33e-06	0.06	0.03	0.04
genus.Lactococcus.id.1851	rs823424	8	G	G	19.77	-0.07	0.02	5.48e-06	0.02	0.04	0.65
genus.Lactococcus.id.1851	rs10031059	4	T	T	21.86	-0.12	0.02	8.09e-08	0.01	0.04	0.82
genus.Lactococcus.id.1851	rs11001948	10	C	C	19.56	-0.19	0.04	5.35e-07	0.09	0.06	0.15
genus.Lactococcus.id.1851	rs11030569	11	A	A	20.93	-0.17	0.04	3.3e-06	0.08	0.08	0.3
genus.Lactococcus.id.1851	rs12069354	1	C	C	18.53	0.17	0.04	1e-05	-0.05	0.06	0.47
genus.Lactococcus.id.1851	rs2054133	2	G	G	20.09	0.09	0.02	1.99e-06	-0.01	0.03	0.69
genus.Marvinbryantia.id.2005	rs34282744	15	G	G	23.71	0.19	0.04	1.61e-06	0.04	0.06	0.49
genus.Marvinbryantia.id.2005	rs36121075	20	A	A	19.61	-0.14	0.03	4.37e-06	-0.03	0.05	0.56
genus.Marvinbryantia.id.2005	rs413827	14	G	G	31.28	0.11	0.02	3.47e-06	0	0.04	0.96
genus.Marvinbryantia.id.2005	rs5770862	22	T	T	21.01	0.16	0.04	5.61e-06	-0.04	0.07	0.6
genus.Marvinbryantia.id.2005	rs57905414	3	T	T	20.36	0.18	0.03	1.04e-08	-0.02	0.05	0.74
genus.Marvinbryantia.id.2005	rs62424012	6	G	G	20.78	0.14	0.03	2.66e-06	0.11	0.05	0.02
genus.Marvinbryantia.id.2005	rs7033353	9	T	T	24.34	0.09	0.02	2.07e-06	0	0.03	0.88
genus.Marvinbryantia.id.2005	rs72850165	11	T	T	24.15	-0.13	0.03	7.8e-06	0.09	0.06	0.11
genus.Marvinbryantia.id.2005	rs74592222	1	G	G	21.29	0.14	0.03	5.27e-06	-0.06	0.05	0.23
genus.Marvinbryantia.id.2005	rs7766680	6	G	G	25.77	0.1	0.02	5.08e-06	0.02	0.04	0.52
genus.Marvinbryantia.id.2005	rs77681628	13	C	C	20.63	0.2	0.04	2.32e-07	-0.05	0.06	0.45
genus.Marvinbryantia.id.2005	rs11929846	4	T	T	20.67	-0.07	0.02	1.02e-05	0.02	0.04	0.58
genus.Methanobrevibacter.id.123	rs12618201	2	A	A	20.56	0.06	0.01	3.44e-06	0	0.03	0.94
genus.Methanobrevibacter.id.123	rs1264476	8	T	T	21.25	0.08	0.02	3.81e-06	0.02	0.04	0.55
genus.Methanobrevibacter.id.123	rs130483	22	A	A	21.42	0.07	0.01	5.07e-06	-0.02	0.04	0.59
genus.Methanobrevibacter.id.123	rs28525131	14	G	G	22.58	-0.12	0.03	1.03e-05	-0.12	0.07	0.07
genus.Methanobrevibacter.id.123	rs56069061	3	G	G	19.57	-0.11	0.02	1.4e-06	-0.05	0.06	0.43
genus.Methanobrevibacter.id.123	rs56157888	4	A	A	19.57	0.1	0.02	8.54e-07	0.03	0.05	0.58
genus.Methanobrevibacter.id.123	rs6427992	1	G	G	21.58	-0.07	0.01	2.09e-06	0.01	0.03	0.85
genus.Methanobrevibacter.id.123	rs74540770	3	G	G	20.26	-0.12	0.03	2.88e-06	-0.03	0.06	0.59
genus.Odoribacter.id.952	rs75882962	12	T	T	20.68	0.1	0.02	3.72e-07	0.02	0.05	0.61
genus.Odoribacter.id.952	rs76124218	17	C	C	21.43	-0.16	0.03	3.74e-06	0.12	0.07	0.1
genus.Odoribacter.id.952	rs7982713	13	G	G	21.16	0.07	0.02	8.42e-06	0.02	0.04	0.69
genus.Odoribacter.id.952	rs11035469	11	A	A	20.03	-0.14	0.03	3.8e-06	-0.01	0.04	0.86
genus.Odoribacter.id.952	rs118038478	16	A	A	19.56	0.21	0.05	1.15e-05	-0.07	0.06	0.26
genus.Odoribacter.id.952	rs12124567	1	A	A	23.19	-0.12	0.03	1.03e-05	0	0.04	0.93
genus.Odoribacter.id.952	rs12195431	6	T	T	25.36	0.2	0.04	8.87e-06	0.13	0.06	0.03
genus.Odoribacter.id.952	rs16937247	11	G	G	22.88	0.15	0.04	3.24e-05	0.05	0.05	0.25
genus.Odoribacter.id.952	rs2240542	2	C	C	23.88	0.12	0.03	3.9e-06	0.05	0.03	0.13
genus.Olsenella.id.822	rs2918132	10	C	C	19.37	-0.11	0.03	6.88e-06	0.03	0.04	0.41
genus.Olsenella.id.822	rs385483	3	A	A	19.66	0.14	0.03	2.67e-06	0.08	0.05	0.07
genus.Olsenella.id.822	rs57404562	2	C	C	20.95	0.16	0.03	8.67e-07	0.07	0.04	0.06
genus.Olsenella.id.822	rs9426434	1	T	T	22.17	-0.12	0.03	9e-06	-0.04	0.04	0.26
genus.Olsenella.id.822	rs9608249	22	A	A	19.75	-0.16	0.03	2.55e-06	0.02	0.04	0.67
genus.Olsenella.id.822	rs9959718	18	G	G	23.18	0.13	0.03	1.36e-06	0.02	0.04	0.62
genus.Olsenella.id.822	rs10512344	9	C	C	21.84	0.25	0.05	5.45e-06	-0.07	0.08	0.4
genus.Olsenella.id.822	rs111509883	19	T	T	24.24	0.17	0.03	8.53e-07	-0.2	0.08	0.01
genus.Olsenella.id.822	rs11199734	10	A	A	20.27	0.08	0.02	5.49e-06	-0.04	0.04	0.31
genus.Olsenella.id.822	rs11685699	2	C	C	19.91	-0.14	0.03	1.74e-06	-0.04	0.06	0.53
genus.Olsenella.id.822	rs117271932	22	A	A	23.21	0.21	0.04	2.3e-06	-0.05	0.07	0.52
genus.Oscillibacter.id.2063	rs12648235	4	T	T	20.39	0.08	0.02	9.72e-06	-0.01	0.05	0.82
genus.Oscillibacter.id.2063	rs1304512	5	G	G	23.94	0.08	0.02	4.41e-06	-0.02	0.04	0.53
genus.Oscillibacter.id.2063	rs16966465	15	G	G	19.74	0.07	0.02	6.88e-06	0.04	0.04	0.27
genus.Oscillibacter.id.2063	rs2104588	10	T	T	19.94	0.11	0.02	8.98e-06	-0.05	0.05	0.35
genus.Oscillibacter.id.2063	rs2495052	1	A	A	19.26	0.08	0.02	8.58e-06	0.02	0.05	0.7
genus.Oscillibacter.id.2063	rs2683313	8	A	A	21.92	-0.07	0.02	1.76e-06	-0.04	0.03	0.28
genus.Oscillibacter.id.2063	rs4968431	17	G	G	20.35	0.06	0.01	8.99e-06	0.03	0.04	0.49
genus.Oscillibacter.id.2063	rs7232121	18	G	G	20.23	0.07	0.01	3.25e-06	-0.02	0.03	0.52
genus.Oscillibacter.id.2063	rs7237249	18	C	C	20.53	-0.08	0.02	6.1e-06	-0.04	0.04	0.28
genus.Oscillibacter.id.2063	rs72815774	2	T	T	22.44	-0.18	0.04	7.38e-06	0.02	0.09	0.84
genus.Oscillibacter.id.2063	rs746764	20	T	T	19.99	-0.09	0.02	2.15e-06	-0.03	0.04	0.44
genus.Oscillibacter.id.2063	rs7976209	12	T	T	19.35	-0.09	0.02	1.09e-05	0.05	0.05	0.26
genus.Oscillibacter.id.2063	rs9428102	1	A	A	19.75	-0.08	0.02	9.71e-06	0.02	0.04	0.54
genus.Oscillibacter.id.2063	rs9613013	22	G	G	23.14	0.09	0.02	5.99e-06	0.05	0.05	0.33
genus.Oscillibacter.id.2063	rs12501673	4	A	A	19.03	0.12	0.03	9.07e-06	-0.03	0.03	0.33
genus.Oscillibacter.id.2063	rs17032291	4	T	T	26.5	-0.17	0.04	4.13e-06	0.06	0.05	0.24
genus.Oscillibacter.id.2063	rs17582787	4	A	A	20.21	-0.16	0.03	3.48e-06	0	0.04	0.97
genus.Oscillospira.id.2064	rs2074881	19	T	T	21.8	-0.14	0.03	1.13e-05	0.03	0.04	0.51
genus.Oscillospira.id.2064	rs2900503	9	G	G	22.81	-0.17	0.03	1.33e-07	0	0.04	0.97
genus.Oscillospira.id.2064	rs2998141	10	T	T	22.77	-0.14	0.03	3.28e-06	0.03	0.04	0.46
genus.Oscillospira.id.2064	rs4270579	4	G	G	21.74	-0.12	0.03	1.33e-05	-0.04	0.04	0.26
genus.Oscillospira.id.2064	rs4717843	7	G	G	23.42	-0.12	0.03	4.61e-06	0.07	0.05	0.17
genus.Oscillospira.id.2064	rs7113155	11	G	G	23.88	0.11	0.02	3.88e-06	0.01	0.03	0.66
genus.Oscillospira.id.2064	rs7193937	16	G	G	23.61	0.12	0.03	7.63e-06	0.07	0.04	0.09
genus.Oscillospira.id.2064	rs7712231	5	A	A	29.34	0.16	0.04	8.22e-06	0	0.04	0.99
genus.Oscillospira.id.2064	rs80309088	6	G	G	21.44	0.17	0.04	5.64e-06	-0.03	0.05	0.5
genus.Oxalobacter.id.2978	rs9887954	1	G	G	21.43	-0.11	0.02	3.98e-06	0.01	0.03	0.78
genus.Oxalobacter.id.2978	rs10279978	7	A	A	19.85	-0.06	0.01	1.1e-06	-0.04	0.04	0.3
genus.Oxalobacter.id.2978	rs11221428	11	T	T	21.77	-0.07	0.02	4.39e-06	0.04	0.04	0.39
genus.Oxalobacter.id.2978	rs114398731	5	G	G	21.38	-0.13	0.03	8.2e-06	-0.14	0.09	0.12
genus.Oxalobacter.id.2978	rs16843578	1	C	C	21.23	-0.09	0.02	8.67e-06	0.07	0.05	0.2
genus.Oxalobacter.id.2978	rs28603357	7	T	T	22.75	-0.21	0.05	5.98e-06	0.03	0.09	0.71
genus.Oxalobacter.id.2978	rs34302036	7	A	A	24.52	0.06	0.01	5.27e-06	-0.07	0.03	0.02
genus.Oxalobacter.id.2978	rs61841503	10	G	G	20.65	0.09	0.02	6.04e-08	0.01	0.04	0.74
genus.Oxalobacter.id.2978	rs62504452	7	A	A	23.27	-0.07	0.02	5.83e-06	-0.02	0.04	0.63
genus.Oxalobacter.id.2978	rs7109293	11	A	A	22.34	0.09	0.02	7.92e-06	0.02	0.07	0.74
genus.Oxalobacter.id.2978	rs75200530	8	T	T	20.76	-0.19	0.04	5.96e-06	0	0.08	0.97
genus.Oxalobacter.id.2978	rs75987356	2	G	G	20.04	-0.13	0.03	3.83e-06	-0.04	0.07	0.55
genus.Parabacteroides.id.954	rs77702691	13	A	A	19.71	-0.09	0.02	5.99e-06	0	0.06	0.93
genus.Parabacteroides.id.954	rs9389266	6	T	T	20.62	0.07	0.02	8.5e-06	0.12	0.04	0.01
genus.Parabacteroides.id.954	rs9567264	13	C	C	20.83	0.06	0.01	5.38e-06	-0.03	0.03	0.32
genus.Parabacteroides.id.954	rs116270582	4	T	T	21.98	-0.15	0.03	2.99e-06	-0.04	0.08	0.67
genus.Parabacteroides.id.954	rs12740451	1	T	T	19.55	0.07	0.02	5.6e-06	-0.13	0.05	0.01
genus.Parabacteroides.id.954	rs147990086	1	A	A	27.01	-0.06	0.01	1.23e-05	-0.01	0.04	0.86
genus.Parabacteroides.id.954	rs16910295	11	T	T	20.17	-0.1	0.02	2.89e-06	-0.11	0.07	0.13
genus.Parabacteroides.id.954	rs2034589	16	G	G	20.59	0.06	0.01	3.4e-07	0.07	0.04	0.07
genus.Parabacteroides.id.954	rs2160994	12	T	T	23.18	0.06	0.01	9.79e-07	-0.05	0.03	0.13
genus.Parabacteroides.id.954	rs2943022	5	T	T	20.14	0.05	0.01	3.75e-06	-0.01	0.03	0.64
genus.Paraprevotella.id.962	rs302266	1	T	T	26.84	-0.08	0.02	7.01e-06	-0.03	0.05	0.58
genus.Paraprevotella.id.962	rs329182	5	T	T	21.28	0.07	0.02	6.32e-06	0.05	0.05	0.33
genus.Paraprevotella.id.962	rs4748237	10	G	G	19.91	0.05	0.01	4.45e-06	0.05	0.03	0.09
genus.Paraprevotella.id.962	rs55858165	15	A	A	19.17	0.18	0.04	9.54e-06	0.05	0.08	0.55
genus.Paraprevotella.id.962	rs57466170	15	C	C	21.37	0.07	0.02	1.56e-05	0.04	0.06	0.48
genus.Paraprevotella.id.962	rs6445851	3	G	G	24.18	-0.05	0.01	4.26e-06	0.01	0.03	0.67
genus.Paraprevotella.id.962	rs6930661	6	C	C	23.14	-0.1	0.02	2.72e-06	-0.03	0.05	0.62
genus.Paraprevotella.id.962	rs75326254	6	C	C	21.01	-0.1	0.02	5.86e-06	0.02	0.07	0.78
genus.Paraprevotella.id.962	rs78753150	5	A	A	20.22	0.1	0.02	6.03e-06	0.01	0.07	0.9
genus.Paraprevotella.id.962	rs9300744	13	C	C	18.68	-0.06	0.01	3.13e-06	-0.09	0.04	0.02
genus.Paraprevotella.id.962	rs10827477	10	A	A	21.92	-0.05	0.01	2e-06	-0.01	0.03	0.73
genus.Paraprevotella.id.962	rs113753996	5	T	T	22	0.08	0.02	2.55e-06	-0.01	0.05	0.88
genus.Paraprevotella.id.962	rs1223978	13	T	T	19.41	0.05	0.01	7.73e-06	0.03	0.03	0.34
genus.Parasutterella.id.2892	rs1492620	6	T	T	22.91	-0.08	0.02	3.99e-06	0.05	0.06	0.34
genus.Parasutterella.id.2892	rs2286384	12	G	G	19.61	-0.05	0.01	1.39e-06	-0.02	0.03	0.52
genus.Parasutterella.id.2892	rs243585	21	C	C	20.3	-0.06	0.01	1.29e-06	0.01	0.04	0.74
genus.Parasutterella.id.2892	rs2482038	10	C	C	19.94	0.05	0.01	1.83e-06	0.02	0.03	0.46
genus.Parasutterella.id.2892	rs2791343	8	T	T	30.8	0.05	0.01	5.07e-06	0	0.03	0.99
genus.Parasutterella.id.2892	rs2801960	1	C	C	20.3	0.05	0.01	6.02e-06	-0.02	0.03	0.61
genus.Parasutterella.id.2892	rs2833828	21	G	G	21.9	0.05	0.01	6.66e-06	0.04	0.03	0.21
genus.Parasutterella.id.2892	rs4955951	3	A	A	22.71	-0.07	0.02	1.68e-05	-0.02	0.05	0.63
genus.Parasutterella.id.2892	rs6121460	20	G	G	20.07	0.09	0.02	2.82e-06	0.02	0.06	0.69
genus.Parasutterella.id.2892	rs73002572	2	G	G	21.21	0.18	0.04	1.16e-05	0.07	0.09	0.41
genus.Parasutterella.id.2892	rs79968837	20	A	A	27.55	-0.1	0.02	9.06e-07	0.02	0.06	0.76
genus.Parasutterella.id.2892	rs8053158	16	A	A	21.14	-0.07	0.02	3.27e-06	0.03	0.05	0.61
genus.Parasutterella.id.2892	rs10829821	10	T	T	23.06	-0.1	0.02	6.26e-06	0	0.06	1
genus.Parasutterella.id.2892	rs116969552	10	A	A	20.41	-0.17	0.04	9.48e-06	0.01	0.1	0.89
genus.Parasutterella.id.2892	rs11992182	8	A	A	18.48	0.06	0.01	5.75e-06	0.02	0.04	0.54
genus.Parasutterella.id.2892	rs12362316	11	A	A	19.52	0.07	0.02	1.48e-06	-0.01	0.04	0.81
genus.Parasutterella.id.2892	rs1756364	14	G	G	21.09	0.1	0.02	4.03e-07	-0.01	0.06	0.9
genus.Peptococcus.id.2037	rs1871858	15	C	C	19.91	-0.11	0.02	8.87e-06	0.02	0.06	0.71
genus.Peptococcus.id.2037	rs2548459	19	C	C	19.99	0.06	0.01	6.18e-06	-0.01	0.03	0.77
genus.Peptococcus.id.2037	rs35362464	4	C	C	22.19	0.07	0.02	1.34e-05	0.03	0.04	0.47
genus.Peptococcus.id.2037	rs56212330	7	A	A	24.26	0.06	0.01	8.68e-06	0	0.03	0.98
[truncated: 835 more rows]

## Sheet: Supplementary Table 4
Full results of MR analysis for the association between gut microbiota and PCOS
Exposure (gut microbiota)	Outcome	Method	nSNP	P_value	OR	OR_lci95	OR_uci95
phylum.Actinobacteria.id.400	PCOS	Weighted median	15	0.32	0.8	0.51	1.24
phylum.Actinobacteria.id.400	PCOS	MR Egger	15	0.39	1.86	0.47	7.4
phylum.Actinobacteria.id.400	PCOS	Weighted mode	15	0.4	0.73	0.35	1.5
phylum.Actinobacteria.id.400	PCOS	Simple mode	15	0.44	0.72	0.32	1.61
phylum.Actinobacteria.id.400	PCOS	Inverse variance weighted	15	0.97	1.01	0.73	1.39
phylum.Bacteroidetes.id.905	PCOS	MR Egger	13	0.06	2.14	1.03	4.44
phylum.Bacteroidetes.id.905	PCOS	Weighted median	13	0.19	1.35	0.86	2.12
phylum.Bacteroidetes.id.905	PCOS	Weighted mode	13	0.29	1.43	0.76	2.68
phylum.Bacteroidetes.id.905	PCOS	Inverse variance weighted	13	0.31	1.18	0.85	1.64
phylum.Bacteroidetes.id.905	PCOS	Simple mode	13	0.54	1.3	0.58	2.88
phylum.Cyanobacteria.id.1500	PCOS	Inverse variance weighted	8	0.51	0.89	0.64	1.25
phylum.Cyanobacteria.id.1500	PCOS	MR Egger	8	0.62	0.72	0.21	2.43
phylum.Cyanobacteria.id.1500	PCOS	Simple mode	8	0.69	1.12	0.65	1.94
phylum.Cyanobacteria.id.1500	PCOS	Weighted mode	8	0.8	1.08	0.62	1.88
phylum.Cyanobacteria.id.1500	PCOS	Weighted median	8	0.88	1.03	0.7	1.52
phylum.Euryarchaeota.id.55	PCOS	Inverse variance weighted	12	0.42	1.07	0.9	1.27
phylum.Euryarchaeota.id.55	PCOS	Weighted median	12	0.74	1.04	0.84	1.28
phylum.Euryarchaeota.id.55	PCOS	MR Egger	12	0.84	1.08	0.51	2.3
phylum.Euryarchaeota.id.55	PCOS	Weighted mode	12	0.97	1.01	0.72	1.4
phylum.Euryarchaeota.id.55	PCOS	Simple mode	12	0.98	1	0.71	1.42
phylum.Firmicutes.id.1672	PCOS	Simple mode	15	0.18	0.63	0.33	1.2
phylum.Firmicutes.id.1672	PCOS	Weighted mode	15	0.21	0.67	0.37	1.22
phylum.Firmicutes.id.1672	PCOS	Weighted median	15	0.27	0.78	0.5	1.21
phylum.Firmicutes.id.1672	PCOS	Inverse variance weighted	15	0.94	1.01	0.71	1.44
phylum.Firmicutes.id.1672	PCOS	MR Egger	15	0.96	1.02	0.38	2.79
phylum.Lentisphaerae.id.2238	PCOS	Inverse variance weighted	9	0.31	0.9	0.72	1.11
phylum.Lentisphaerae.id.2238	PCOS	Weighted median	9	0.49	0.91	0.7	1.19
phylum.Lentisphaerae.id.2238	PCOS	MR Egger	9	0.68	0.84	0.39	1.83
phylum.Lentisphaerae.id.2238	PCOS	Weighted mode	9	0.7	0.92	0.63	1.37
phylum.Lentisphaerae.id.2238	PCOS	Simple mode	9	0.71	0.92	0.61	1.39
phylum.Proteobacteria.id.2375	PCOS	MR Egger	12	0.23	2.14	0.66	6.92
phylum.Proteobacteria.id.2375	PCOS	Inverse variance weighted	12	0.28	0.8	0.53	1.2
phylum.Proteobacteria.id.2375	PCOS	Weighted mode	12	0.73	1.16	0.52	2.56
phylum.Proteobacteria.id.2375	PCOS	Weighted median	12	0.91	1.03	0.61	1.74
phylum.Proteobacteria.id.2375	PCOS	Simple mode	12	0.94	1.03	0.42	2.53
phylum.Tenericutes.id.3919	PCOS	Inverse variance weighted	11	0.44	0.89	0.66	1.2
phylum.Tenericutes.id.3919	PCOS	MR Egger	11	0.66	1.25	0.49	3.2
phylum.Tenericutes.id.3919	PCOS	Weighted mode	11	0.85	1.06	0.58	1.96
phylum.Tenericutes.id.3919	PCOS	Simple mode	11	0.95	1.02	0.56	1.86
phylum.Tenericutes.id.3919	PCOS	Weighted median	11	0.98	1.01	0.68	1.5
phylum.Verrucomicrobia.id.3982	PCOS	Inverse variance weighted	12	0.17	0.82	0.62	1.09
phylum.Verrucomicrobia.id.3982	PCOS	MR Egger	12	0.36	0.69	0.32	1.48
phylum.Verrucomicrobia.id.3982	PCOS	Weighted median	12	0.59	0.9	0.62	1.31
phylum.Verrucomicrobia.id.3982	PCOS	Weighted mode	12	0.68	0.89	0.51	1.55
phylum.Verrucomicrobia.id.3982	PCOS	Simple mode	12	0.76	0.91	0.5	1.65
class.Actinobacteria.id.419	PCOS	MR Egger	16	0.22	0.54	0.22	1.37
class.Actinobacteria.id.419	PCOS	Weighted mode	16	0.37	0.75	0.41	1.38
class.Actinobacteria.id.419	PCOS	Weighted median	16	0.42	0.85	0.57	1.27
class.Actinobacteria.id.419	PCOS	Simple mode	16	0.57	0.8	0.37	1.7
class.Actinobacteria.id.419	PCOS	Inverse variance weighted	16	0.72	0.95	0.71	1.27
class.Alphaproteobacteria.id.2379	PCOS	MR Egger	7	0.42	0.52	0.12	2.25
class.Alphaproteobacteria.id.2379	PCOS	Inverse variance weighted	7	0.66	1.09	0.74	1.6
class.Alphaproteobacteria.id.2379	PCOS	Simple mode	7	0.8	0.9	0.43	1.9
class.Alphaproteobacteria.id.2379	PCOS	Weighted mode	7	0.84	0.93	0.47	1.85
class.Alphaproteobacteria.id.2379	PCOS	Weighted median	7	1	1	0.59	1.7
class.Bacilli.id.1673	PCOS	MR Egger	18	0.12	0.51	0.24	1.13
class.Bacilli.id.1673	PCOS	Weighted mode	18	0.38	0.78	0.45	1.34
class.Bacilli.id.1673	PCOS	Weighted median	18	0.42	0.84	0.55	1.28
class.Bacilli.id.1673	PCOS	Simple mode	18	0.42	0.74	0.35	1.53
class.Bacilli.id.1673	PCOS	Inverse variance weighted	18	0.99	1	0.73	1.37
class.Bacteroidia.id.912	PCOS	MR Egger	15	0.07	2.07	1.02	4.22
class.Bacteroidia.id.912	PCOS	Weighted median	15	0.19	1.34	0.87	2.08
class.Bacteroidia.id.912	PCOS	Weighted mode	15	0.24	1.49	0.78	2.83
class.Bacteroidia.id.912	PCOS	Inverse variance weighted	15	0.35	1.16	0.85	1.58
class.Bacteroidia.id.912	PCOS	Simple mode	15	0.37	1.39	0.69	2.81
class.Betaproteobacteria.id.2867	PCOS	Weighted median	12	0.55	1.16	0.71	1.9
class.Betaproteobacteria.id.2867	PCOS	Inverse variance weighted	12	0.57	1.13	0.73	1.75
class.Betaproteobacteria.id.2867	PCOS	MR Egger	12	0.58	0.63	0.13	3.09
class.Betaproteobacteria.id.2867	PCOS	Simple mode	12	0.72	0.84	0.33	2.12
class.Betaproteobacteria.id.2867	PCOS	Weighted mode	12	0.76	0.87	0.35	2.17
class.Clostridia.id.1859	PCOS	Inverse variance weighted	14	0.09	1.47	0.95	2.27
class.Clostridia.id.1859	PCOS	Weighted median	14	0.19	1.42	0.85	2.38
class.Clostridia.id.1859	PCOS	MR Egger	14	0.43	0.42	0.05	3.27
class.Clostridia.id.1859	PCOS	Simple mode	14	0.51	1.36	0.56	3.29
class.Clostridia.id.1859	PCOS	Weighted mode	14	0.52	1.33	0.57	3.1
class.Coriobacteriia.id.809	PCOS	MR Egger	14	0.05	4.69	1.14	19.29
class.Coriobacteriia.id.809	PCOS	Simple mode	14	0.36	1.67	0.58	4.79
class.Coriobacteriia.id.809	PCOS	Weighted mode	14	0.49	0.7	0.26	1.88
class.Coriobacteriia.id.809	PCOS	Inverse variance weighted	14	0.67	1.09	0.74	1.6
class.Coriobacteriia.id.809	PCOS	Weighted median	14	0.93	0.98	0.58	1.63
class.Deltaproteobacteria.id.3087	PCOS	MR Egger	13	0.25	0.51	0.17	1.51
class.Deltaproteobacteria.id.3087	PCOS	Inverse variance weighted	13	0.26	0.81	0.56	1.17
class.Deltaproteobacteria.id.3087	PCOS	Weighted median	13	0.47	0.85	0.54	1.33
class.Deltaproteobacteria.id.3087	PCOS	Weighted mode	13	0.95	0.97	0.43	2.19
class.Deltaproteobacteria.id.3087	PCOS	Simple mode	13	0.97	1.02	0.44	2.38
class.Erysipelotrichia.id.2147	PCOS	MR Egger	13	0.22	3.18	0.55	18.27
class.Erysipelotrichia.id.2147	PCOS	Weighted mode	13	0.58	1.28	0.55	3
class.Erysipelotrichia.id.2147	PCOS	Simple mode	13	0.71	1.19	0.49	2.87
class.Erysipelotrichia.id.2147	PCOS	Inverse variance weighted	13	0.88	0.97	0.65	1.45
class.Erysipelotrichia.id.2147	PCOS	Weighted median	13	1	1	0.6	1.67
class.Gammaproteobacteria.id.3303	PCOS	Inverse variance weighted	7	0.41	1.2	0.78	1.84
class.Gammaproteobacteria.id.3303	PCOS	MR Egger	7	0.47	0.55	0.13	2.43
class.Gammaproteobacteria.id.3303	PCOS	Weighted median	7	0.73	1.1	0.64	1.87
class.Gammaproteobacteria.id.3303	PCOS	Simple mode	7	0.82	0.91	0.39	2.08
class.Gammaproteobacteria.id.3303	PCOS	Weighted mode	7	0.83	0.91	0.4	2.08
class.Lentisphaeria.id.2250	PCOS	Inverse variance weighted	8	0.33	0.89	0.71	1.12
class.Lentisphaeria.id.2250	PCOS	Weighted median	8	0.55	0.92	0.69	1.22
class.Lentisphaeria.id.2250	PCOS	MR Egger	8	0.67	0.84	0.39	1.81
class.Lentisphaeria.id.2250	PCOS	Simple mode	8	0.72	0.92	0.61	1.4
class.Lentisphaeria.id.2250	PCOS	Weighted mode	8	0.73	0.93	0.62	1.39
class.Melainabacteria.id.1589	PCOS	MR Egger	10	0.09	0.5	0.25	1.01
class.Melainabacteria.id.1589	PCOS	Inverse variance weighted	10	0.21	0.85	0.65	1.1
class.Melainabacteria.id.1589	PCOS	Simple mode	10	0.8	1.06	0.67	1.69
class.Melainabacteria.id.1589	PCOS	Weighted mode	10	0.83	1.05	0.65	1.7
class.Melainabacteria.id.1589	PCOS	Weighted median	10	0.96	0.99	0.73	1.36
class.Methanobacteria.id.119	PCOS	Inverse variance weighted	10	0.31	0.91	0.77	1.09
class.Methanobacteria.id.119	PCOS	Weighted median	10	0.68	0.95	0.77	1.19
class.Methanobacteria.id.119	PCOS	MR Egger	10	0.84	0.93	0.45	1.88
class.Methanobacteria.id.119	PCOS	Simple mode	10	0.9	0.97	0.66	1.44
class.Methanobacteria.id.119	PCOS	Weighted mode	10	0.93	0.98	0.67	1.44
class.Mollicutes.id.3920	PCOS	Inverse variance weighted	11	0.44	0.89	0.66	1.2
class.Mollicutes.id.3920	PCOS	MR Egger	11	0.66	1.25	0.49	3.2
class.Mollicutes.id.3920	PCOS	Weighted mode	11	0.83	1.06	0.62	1.81
class.Mollicutes.id.3920	PCOS	Simple mode	11	0.95	1.02	0.55	1.91
class.Mollicutes.id.3920	PCOS	Weighted median	11	0.98	1.01	0.67	1.51
class.Negativicutes.id.2164	PCOS	MR Egger	11	0.45	1.69	0.46	6.22
class.Negativicutes.id.2164	PCOS	Simple mode	11	0.5	1.37	0.56	3.32
class.Negativicutes.id.2164	PCOS	Weighted mode	11	0.8	1.11	0.49	2.54
class.Negativicutes.id.2164	PCOS	Weighted median	11	0.87	1.04	0.62	1.76
class.Negativicutes.id.2164	PCOS	Inverse variance weighted	11	0.98	0.99	0.66	1.51
class.Verrucomicrobiae.id.4029	PCOS	Inverse variance weighted	11	0.33	0.86	0.64	1.16
class.Verrucomicrobiae.id.4029	PCOS	Weighted median	11	0.38	0.83	0.54	1.27
class.Verrucomicrobiae.id.4029	PCOS	Simple mode	11	0.49	0.78	0.4	1.54
class.Verrucomicrobiae.id.4029	PCOS	Weighted mode	11	0.54	0.82	0.45	1.5
class.Verrucomicrobiae.id.4029	PCOS	MR Egger	11	0.55	0.74	0.28	1.93
order.Actinomycetales.id.420	PCOS	Simple mode	5	0.71	1.14	0.61	2.12
order.Actinomycetales.id.420	PCOS	Weighted mode	5	0.84	1.07	0.58	2
order.Actinomycetales.id.420	PCOS	MR Egger	5	0.89	0.92	0.33	2.61
order.Actinomycetales.id.420	PCOS	Inverse variance weighted	5	0.9	1.02	0.71	1.48
order.Actinomycetales.id.420	PCOS	Weighted median	5	0.96	1.01	0.63	1.62
order.Bacillales.id.1674	PCOS	Simple mode	9	0.55	1.15	0.74	1.78
order.Bacillales.id.1674	PCOS	Weighted mode	9	0.62	1.12	0.74	1.69
order.Bacillales.id.1674	PCOS	MR Egger	9	0.75	0.86	0.34	2.18
order.Bacillales.id.1674	PCOS	Inverse variance weighted	9	0.83	0.98	0.81	1.18
order.Bacillales.id.1674	PCOS	Weighted median	9	0.98	1	0.77	1.31
order.Bacteroidales.id.913	PCOS	MR Egger	15	0.07	2.07	1.02	4.22
order.Bacteroidales.id.913	PCOS	Weighted median	15	0.19	1.34	0.86	2.1
order.Bacteroidales.id.913	PCOS	Weighted mode	15	0.23	1.49	0.8	2.78
order.Bacteroidales.id.913	PCOS	Inverse variance weighted	15	0.35	1.16	0.85	1.58
order.Bacteroidales.id.913	PCOS	Simple mode	15	0.38	1.39	0.68	2.86
order.Bifidobacteriales.id.432	PCOS	Inverse variance weighted	12	0.13	0.78	0.57	1.08
order.Bifidobacteriales.id.432	PCOS	Weighted median	12	0.14	0.72	0.47	1.11
order.Bifidobacteriales.id.432	PCOS	Weighted mode	12	0.25	0.71	0.41	1.23
order.Bifidobacteriales.id.432	PCOS	Simple mode	12	0.27	0.67	0.34	1.32
order.Bifidobacteriales.id.432	PCOS	MR Egger	12	0.63	0.76	0.25	2.26
order.Burkholderiales.id.2874	PCOS	Inverse variance weighted	11	0.49	1.17	0.75	1.84
order.Burkholderiales.id.2874	PCOS	MR Egger	11	0.54	0.6	0.13	2.84
order.Burkholderiales.id.2874	PCOS	Weighted mode	11	0.69	0.84	0.36	1.95
order.Burkholderiales.id.2874	PCOS	Simple mode	11	0.72	0.85	0.34	2.08
order.Burkholderiales.id.2874	PCOS	Weighted median	11	0.91	1.03	0.61	1.74
order.Clostridiales.id.1863	PCOS	Inverse variance weighted	15	0.05	1.5	1	2.27
order.Clostridiales.id.1863	PCOS	Weighted median	15	0.12	1.46	0.9	2.36
order.Clostridiales.id.1863	PCOS	MR Egger	15	0.36	0.42	0.07	2.59
order.Clostridiales.id.1863	PCOS	Weighted mode	15	0.37	1.52	0.62	3.71
order.Clostridiales.id.1863	PCOS	Simple mode	15	0.38	1.51	0.62	3.67
order.Coriobacteriales.id.810	PCOS	MR Egger	14	0.05	4.69	1.14	19.29
order.Coriobacteriales.id.810	PCOS	Simple mode	14	0.31	1.67	0.64	4.34
order.Coriobacteriales.id.810	PCOS	Weighted mode	14	0.47	0.7	0.27	1.81
order.Coriobacteriales.id.810	PCOS	Inverse variance weighted	14	0.67	1.09	0.74	1.6
order.Coriobacteriales.id.810	PCOS	Weighted median	14	0.93	0.98	0.6	1.6
order.Desulfovibrionales.id.3156	PCOS	MR Egger	12	0.22	0.48	0.16	1.44
order.Desulfovibrionales.id.3156	PCOS	Inverse variance weighted	12	0.29	0.81	0.55	1.2
order.Desulfovibrionales.id.3156	PCOS	Weighted median	12	0.65	0.89	0.55	1.45
order.Desulfovibrionales.id.3156	PCOS	Simple mode	12	0.82	1.12	0.43	2.91
order.Desulfovibrionales.id.3156	PCOS	Weighted mode	12	0.83	1.09	0.49	2.4
order.Enterobacteriales.id.3468	PCOS	MR Egger	6	0.1	0.03	0	0.8
order.Enterobacteriales.id.3468	PCOS	Inverse variance weighted	6	0.22	1.38	0.82	2.33
order.Enterobacteriales.id.3468	PCOS	Weighted median	6	0.51	1.24	0.66	2.32
order.Enterobacteriales.id.3468	PCOS	Weighted mode	6	0.79	1.13	0.49	2.59
order.Enterobacteriales.id.3468	PCOS	Simple mode	6	0.82	1.12	0.45	2.79
order.Erysipelotrichales.id.2148	PCOS	MR Egger	13	0.22	3.18	0.55	18.27
order.Erysipelotrichales.id.2148	PCOS	Weighted mode	13	0.59	1.28	0.53	3.1
order.Erysipelotrichales.id.2148	PCOS	Simple mode	13	0.72	1.19	0.47	2.97
order.Erysipelotrichales.id.2148	PCOS	Inverse variance weighted	13	0.88	0.97	0.65	1.45
order.Erysipelotrichales.id.2148	PCOS	Weighted median	13	1	1	0.61	1.64
order.Gastranaerophilales.id.1591	PCOS	MR Egger	9	0.1	0.46	0.2	1.04
order.Gastranaerophilales.id.1591	PCOS	Inverse variance weighted	9	0.35	0.86	0.63	1.18
order.Gastranaerophilales.id.1591	PCOS	Weighted median	9	0.87	0.97	0.69	1.37
order.Gastranaerophilales.id.1591	PCOS	Simple mode	9	0.9	1.04	0.62	1.73
order.Gastranaerophilales.id.1591	PCOS	Weighted mode	9	0.94	1.02	0.62	1.69
order.Lactobacillales.id.1800	PCOS	MR Egger	15	0.22	0.56	0.24	1.34
order.Lactobacillales.id.1800	PCOS	Weighted median	15	0.46	0.85	0.54	1.32
order.Lactobacillales.id.1800	PCOS	Weighted mode	15	0.5	0.81	0.45	1.46
order.Lactobacillales.id.1800	PCOS	Simple mode	15	0.56	0.79	0.37	1.7
order.Lactobacillales.id.1800	PCOS	Inverse variance weighted	15	0.82	1.04	0.72	1.5
order.Methanobacteriales.id.120	PCOS	Inverse variance weighted	10	0.31	0.91	0.77	1.09
order.Methanobacteriales.id.120	PCOS	Weighted median	10	0.69	0.95	0.76	1.2
order.Methanobacteriales.id.120	PCOS	MR Egger	10	0.84	0.93	0.45	1.88
order.Methanobacteriales.id.120	PCOS	Simple mode	10	0.89	0.97	0.67	1.4
order.Methanobacteriales.id.120	PCOS	Weighted mode	10	0.93	0.98	0.66	1.45
order.MollicutesRF9.id.11579	PCOS	Inverse variance weighted	13	0.66	1.06	0.82	1.38
order.MollicutesRF9.id.11579	PCOS	Weighted median	13	0.8	1.04	0.75	1.46
order.MollicutesRF9.id.11579	PCOS	MR Egger	13	0.88	1.06	0.5	2.27
order.MollicutesRF9.id.11579	PCOS	Weighted mode	13	0.98	1.01	0.63	1.62
order.MollicutesRF9.id.11579	PCOS	Simple mode	13	0.99	1	0.59	1.69
order.NB1n.id.3953	PCOS	Inverse variance weighted	13	0.1	1.16	0.97	1.4
order.NB1n.id.3953	PCOS	MR Egger	13	0.31	0.66	0.3	1.43
order.NB1n.id.3953	PCOS	Weighted median	13	0.58	1.07	0.83	1.38
order.NB1n.id.3953	PCOS	Weighted mode	13	0.74	1.08	0.7	1.67
order.NB1n.id.3953	PCOS	Simple mode	13	0.74	1.07	0.71	1.63
order.Pasteurellales.id.3688	PCOS	MR Egger	14	0.18	1.55	0.85	2.8
order.Pasteurellales.id.3688	PCOS	Weighted median	14	0.18	1.24	0.91	1.7
order.Pasteurellales.id.3688	PCOS	Weighted mode	14	0.23	1.32	0.86	2.05
order.Pasteurellales.id.3688	PCOS	Simple mode	14	0.27	1.36	0.8	2.3
order.Pasteurellales.id.3688	PCOS	Inverse variance weighted	14	0.28	1.16	0.89	1.51
order.Rhodospirillales.id.2667	PCOS	Inverse variance weighted	14	0.29	1.14	0.9	1.44
order.Rhodospirillales.id.2667	PCOS	Weighted median	14	0.49	1.13	0.8	1.58
order.Rhodospirillales.id.2667	PCOS	MR Egger	14	0.65	1.31	0.42	4.12
order.Rhodospirillales.id.2667	PCOS	Weighted mode	14	0.78	1.07	0.66	1.76
order.Rhodospirillales.id.2667	PCOS	Simple mode	14	0.78	1.07	0.65	1.78
order.Selenomonadales.id.2165	PCOS	MR Egger	11	0.45	1.69	0.46	6.22
order.Selenomonadales.id.2165	PCOS	Simple mode	11	0.53	1.37	0.54	3.5
order.Selenomonadales.id.2165	PCOS	Weighted mode	11	0.8	1.11	0.5	2.48
order.Selenomonadales.id.2165	PCOS	Weighted median	11	0.87	1.04	0.62	1.76
order.Selenomonadales.id.2165	PCOS	Inverse variance weighted	11	0.98	0.99	0.66	1.51
order.Verrucomicrobiales.id.4030	PCOS	Inverse variance weighted	11	0.33	0.86	0.64	1.16
order.Verrucomicrobiales.id.4030	PCOS	Weighted median	11	0.37	0.83	0.55	1.25
order.Verrucomicrobiales.id.4030	PCOS	Simple mode	11	0.5	0.78	0.4	1.54
order.Verrucomicrobiales.id.4030	PCOS	Weighted mode	11	0.51	0.82	0.47	1.44
order.Verrucomicrobiales.id.4030	PCOS	MR Egger	11	0.55	0.74	0.28	1.93
order.Victivallales.id.2254	PCOS	Inverse variance weighted	8	0.33	0.89	0.71	1.12
order.Victivallales.id.2254	PCOS	Weighted median	8	0.53	0.92	0.7	1.2
order.Victivallales.id.2254	PCOS	MR Egger	8	0.67	0.84	0.39	1.81
order.Victivallales.id.2254	PCOS	Simple mode	8	0.72	0.92	0.61	1.4
order.Victivallales.id.2254	PCOS	Weighted mode	8	0.72	0.93	0.62	1.39
family.Acidaminococcaceae.id.2166	PCOS	Inverse variance weighted	7	0.16	0.76	0.52	1.11
family.Acidaminococcaceae.id.2166	PCOS	Weighted median	7	0.35	0.78	0.47	1.3
family.Acidaminococcaceae.id.2166	PCOS	MR Egger	7	0.63	1.35	0.43	4.2
family.Acidaminococcaceae.id.2166	PCOS	Simple mode	7	0.7	0.85	0.39	1.87
family.Acidaminococcaceae.id.2166	PCOS	Weighted mode	7	0.77	0.89	0.42	1.89
family.Actinomycetaceae.id.421	PCOS	Simple mode	5	0.72	1.14	0.59	2.18
family.Actinomycetaceae.id.421	PCOS	Weighted mode	5	0.84	1.07	0.58	1.99
family.Actinomycetaceae.id.421	PCOS	MR Egger	5	0.88	0.92	0.32	2.6
family.Actinomycetaceae.id.421	PCOS	Inverse variance weighted	5	0.9	1.02	0.71	1.48
family.Actinomycetaceae.id.421	PCOS	Weighted median	5	0.96	1.01	0.62	1.64
family.Alcaligenaceae.id.2875	PCOS	MR Egger	11	0.06	0.16	0.03	0.83
family.Alcaligenaceae.id.2875	PCOS	Weighted median	11	0.39	0.79	0.47	1.34
family.Alcaligenaceae.id.2875	PCOS	Weighted mode	11	0.44	0.74	0.36	1.54
family.Alcaligenaceae.id.2875	PCOS	Simple mode	11	0.47	0.73	0.33	1.64
family.Alcaligenaceae.id.2875	PCOS	Inverse variance weighted	11	0.52	0.89	0.61	1.29
family.Bacteroidaceae.id.917	PCOS	Weighted median	9	0.25	0.7	0.38	1.29
family.Bacteroidaceae.id.917	PCOS	MR Egger	9	0.26	0.2	0.01	2.71
family.Bacteroidaceae.id.917	PCOS	Weighted mode	9	0.33	0.62	0.25	1.53
family.Bacteroidaceae.id.917	PCOS	Simple mode	9	0.34	0.62	0.25	1.56
family.Bacteroidaceae.id.917	PCOS	Inverse variance weighted	9	0.98	1.01	0.6	1.7
family.BacteroidalesS24.7group.id.11173	PCOS	Inverse variance weighted	8	0.43	0.87	0.62	1.22
family.BacteroidalesS24.7group.id.11173	PCOS	MR Egger	8	0.48	1.77	0.41	7.77
family.BacteroidalesS24.7group.id.11173	PCOS	Simple mode	8	0.57	1.19	0.67	2.1
family.BacteroidalesS24.7group.id.11173	PCOS	Weighted mode	8	0.61	1.19	0.63	2.24
family.BacteroidalesS24.7group.id.11173	PCOS	Weighted median	8	0.91	0.98	0.67	1.43
family.Bifidobacteriaceae.id.433	PCOS	Inverse variance weighted	12	0.13	0.78	0.57	1.08
family.Bifidobacteriaceae.id.433	PCOS	Weighted median	12	0.14	0.72	0.47	1.11
family.Bifidobacteriaceae.id.433	PCOS	Weighted mode	12	0.25	0.71	0.41	1.23
family.Bifidobacteriaceae.id.433	PCOS	Simple mode	12	0.28	0.67	0.33	1.34
family.Bifidobacteriaceae.id.433	PCOS	MR Egger	12	0.63	0.76	0.25	2.26
family.Christensenellaceae.id.1866	PCOS	MR Egger	11	0.3	0.62	0.26	1.47
family.Christensenellaceae.id.1866	PCOS	Weighted mode	11	0.46	1.28	0.68	2.42
family.Christensenellaceae.id.1866	PCOS	Weighted median	11	0.48	1.19	0.74	1.9
family.Christensenellaceae.id.1866	PCOS	Simple mode	11	0.48	1.31	0.63	2.7
family.Christensenellaceae.id.1866	PCOS	Inverse variance weighted	11	0.65	0.91	0.61	1.35
family.Clostridiaceae1.id.1869	PCOS	Simple mode	10	0.17	0.5	0.2	1.23
family.Clostridiaceae1.id.1869	PCOS	Weighted mode	10	0.38	1.37	0.69	2.72
family.Clostridiaceae1.id.1869	PCOS	Weighted median	10	0.64	1.12	0.69	1.82
family.Clostridiaceae1.id.1869	PCOS	Inverse variance weighted	10	0.74	0.94	0.64	1.37
family.Clostridiaceae1.id.1869	PCOS	MR Egger	10	0.75	0.82	0.26	2.58
family.ClostridialesvadinBB60group.id.11286	PCOS	Simple mode	15	0.46	0.8	0.44	1.44
family.ClostridialesvadinBB60group.id.11286	PCOS	Weighted median	15	0.53	0.9	0.64	1.26
family.ClostridialesvadinBB60group.id.11286	PCOS	Weighted mode	15	0.56	0.84	0.48	1.48
family.ClostridialesvadinBB60group.id.11286	PCOS	MR Egger	15	0.58	1.24	0.59	2.59
family.ClostridialesvadinBB60group.id.11286	PCOS	Inverse variance weighted	15	0.66	0.95	0.74	1.21
family.Coriobacteriaceae.id.811	PCOS	MR Egger	14	0.05	4.69	1.14	19.29
family.Coriobacteriaceae.id.811	PCOS	Simple mode	14	0.36	1.67	0.58	4.81
family.Coriobacteriaceae.id.811	PCOS	Weighted mode	14	0.52	0.7	0.25	1.99
family.Coriobacteriaceae.id.811	PCOS	Inverse variance weighted	14	0.67	1.09	0.74	1.6
family.Coriobacteriaceae.id.811	PCOS	Weighted median	14	0.93	0.98	0.59	1.62
family.Defluviitaleaceae.id.1924	PCOS	MR Egger	11	0.14	2.5	0.82	7.6
family.Defluviitaleaceae.id.1924	PCOS	Inverse variance weighted	11	0.41	1.14	0.83	1.57
family.Defluviitaleaceae.id.1924	PCOS	Weighted median	11	0.42	1.17	0.8	1.7
family.Defluviitaleaceae.id.1924	PCOS	Simple mode	11	0.61	1.17	0.65	2.12
family.Defluviitaleaceae.id.1924	PCOS	Weighted mode	11	0.62	1.16	0.66	2.04
family.Desulfovibrionaceae.id.3169	PCOS	MR Egger	10	0.15	0.44	0.16	1.22
family.Desulfovibrionaceae.id.3169	PCOS	Inverse variance weighted	10	0.41	0.85	0.57	1.26
family.Desulfovibrionaceae.id.3169	PCOS	Weighted median	10	0.61	0.88	0.53	1.44
family.Desulfovibrionaceae.id.3169	PCOS	Weighted mode	10	0.78	0.89	0.41	1.96
family.Desulfovibrionaceae.id.3169	PCOS	Simple mode	10	0.99	1.01	0.44	2.31
family.Enterobacteriaceae.id.3469	PCOS	MR Egger	6	0.1	0.03	0	0.8
family.Enterobacteriaceae.id.3469	PCOS	Inverse variance weighted	6	0.22	1.38	0.82	2.33
family.Enterobacteriaceae.id.3469	PCOS	Weighted median	6	0.49	1.24	0.68	2.26
family.Enterobacteriaceae.id.3469	PCOS	Weighted mode	6	0.79	1.13	0.5	2.56
family.Enterobacteriaceae.id.3469	PCOS	Simple mode	6	0.81	1.12	0.48	2.59
family.Erysipelotrichaceae.id.2149	PCOS	MR Egger	13	0.22	3.18	0.55	18.27
family.Erysipelotrichaceae.id.2149	PCOS	Weighted mode	13	0.59	1.28	0.53	3.13
family.Erysipelotrichaceae.id.2149	PCOS	Simple mode	13	0.73	1.19	0.46	3.03
family.Erysipelotrichaceae.id.2149	PCOS	Inverse variance weighted	13	0.88	0.97	0.65	1.45
family.Erysipelotrichaceae.id.2149	PCOS	Weighted median	13	1	1	0.6	1.67
family.FamilyXI.id.1936	PCOS	MR Egger	8	0.63	0.72	0.2	2.56
family.FamilyXI.id.1936	PCOS	Weighted median	8	0.92	0.99	0.77	1.26
family.FamilyXI.id.1936	PCOS	Weighted mode	8	0.94	0.99	0.68	1.43
family.FamilyXI.id.1936	PCOS	Simple mode	8	0.95	0.99	0.67	1.45
family.FamilyXI.id.1936	PCOS	Inverse variance weighted	8	0.99	1	0.83	1.21
family.FamilyXIII.id.1957	PCOS	Simple mode	10	0.57	1.32	0.53	3.27
family.FamilyXIII.id.1957	PCOS	Weighted mode	10	0.59	1.3	0.52	3.21
family.FamilyXIII.id.1957	PCOS	Weighted median	10	0.69	1.11	0.65	1.91
family.FamilyXIII.id.1957	PCOS	Inverse variance weighted	10	0.72	0.93	0.62	1.39
family.FamilyXIII.id.1957	PCOS	MR Egger	10	0.97	1.03	0.2	5.23
family.Lachnospiraceae.id.1987	PCOS	Inverse variance weighted	17	0.42	1.13	0.84	1.52
family.Lachnospiraceae.id.1987	PCOS	MR Egger	17	0.7	1.16	0.54	2.48
family.Lachnospiraceae.id.1987	PCOS	Simple mode	17	0.71	0.88	0.45	1.71
family.Lachnospiraceae.id.1987	PCOS	Weighted mode	17	0.78	0.92	0.49	1.7
family.Lachnospiraceae.id.1987	PCOS	Weighted median	17	0.85	1.04	0.69	1.57
family.Lactobacillaceae.id.1836	PCOS	Inverse variance weighted	10	0.12	1.27	0.94	1.72
family.Lactobacillaceae.id.1836	PCOS	Weighted median	10	0.17	1.28	0.9	1.8
family.Lactobacillaceae.id.1836	PCOS	MR Egger	10	0.17	1.94	0.82	4.61
family.Lactobacillaceae.id.1836	PCOS	Simple mode	10	0.31	1.33	0.79	2.25
family.Lactobacillaceae.id.1836	PCOS	Weighted mode	10	0.49	1.19	0.74	1.9
family.Methanobacteriaceae.id.121	PCOS	Inverse variance weighted	10	0.31	0.91	0.77	1.09
family.Methanobacteriaceae.id.121	PCOS	Weighted median	10	0.69	0.95	0.76	1.2
family.Methanobacteriaceae.id.121	PCOS	MR Egger	10	0.84	0.93	0.45	1.88
family.Methanobacteriaceae.id.121	PCOS	Simple mode	10	0.89	0.97	0.66	1.43
family.Methanobacteriaceae.id.121	PCOS	Weighted mode	10	0.92	0.98	0.68	1.42
family.Oxalobacteraceae.id.2966	PCOS	Inverse variance weighted	14	0.09	1.16	0.98	1.39
family.Oxalobacteraceae.id.2966	PCOS	MR Egger	14	0.32	1.46	0.72	2.98
family.Oxalobacteraceae.id.2966	PCOS	Weighted median	14	0.67	1.05	0.83	1.34
family.Oxalobacteraceae.id.2966	PCOS	Simple mode	14	0.98	1.01	0.65	1.55
family.Oxalobacteraceae.id.2966	PCOS	Weighted mode	14	1	1	0.66	1.52
family.Pasteurellaceae.id.3689	PCOS	Weighted median	14	0.17	1.24	0.91	1.69
family.Pasteurellaceae.id.3689	PCOS	MR Egger	14	0.18	1.55	0.85	2.8
family.Pasteurellaceae.id.3689	PCOS	Simple mode	14	0.24	1.36	0.83	2.22
family.Pasteurellaceae.id.3689	PCOS	Weighted mode	14	0.24	1.32	0.84	2.07
family.Pasteurellaceae.id.3689	PCOS	Inverse variance weighted	14	0.28	1.16	0.89	1.51
family.Peptococcaceae.id.2024	PCOS	MR Egger	9	0.15	1.73	0.89	3.35
family.Peptococcaceae.id.2024	PCOS	Inverse variance weighted	9	0.65	1.07	0.81	1.42
family.Peptococcaceae.id.2024	PCOS	Simple mode	9	0.71	0.88	0.45	1.7
family.Peptococcaceae.id.2024	PCOS	Weighted mode	9	0.89	0.96	0.55	1.68
family.Peptococcaceae.id.2024	PCOS	Weighted median	9	0.96	0.99	0.66	1.48
family.Peptostreptococcaceae.id.2042	PCOS	Inverse variance weighted	14	0.5	1.1	0.83	1.46
family.Peptostreptococcaceae.id.2042	PCOS	Weighted median	14	0.58	1.11	0.77	1.58
family.Peptostreptococcaceae.id.2042	PCOS	MR Egger	14	0.6	1.2	0.62	2.34
family.Peptostreptococcaceae.id.2042	PCOS	Weighted mode	14	0.67	1.12	0.68	1.84
family.Peptostreptococcaceae.id.2042	PCOS	Simple mode	14	0.72	1.11	0.64	1.92
family.Porphyromonadaceae.id.943	PCOS	Weighted median	9	0.21	0.68	0.38	1.23
family.Porphyromonadaceae.id.943	PCOS	Simple mode	9	0.4	0.67	0.28	1.62
family.Porphyromonadaceae.id.943	PCOS	Weighted mode	9	0.41	0.67	0.27	1.66
family.Porphyromonadaceae.id.943	PCOS	Inverse variance weighted	9	0.46	0.85	0.55	1.31
family.Porphyromonadaceae.id.943	PCOS	MR Egger	9	0.53	1.87	0.29	12.33
family.Prevotellaceae.id.960	PCOS	MR Egger	16	0.47	0.65	0.21	2.03
family.Prevotellaceae.id.960	PCOS	Weighted median	16	0.52	1.14	0.77	1.69
family.Prevotellaceae.id.960	PCOS	Simple mode	16	0.63	1.18	0.61	2.25
family.Prevotellaceae.id.960	PCOS	Weighted mode	16	0.64	1.15	0.64	2.07
family.Prevotellaceae.id.960	PCOS	Inverse variance weighted	16	0.78	1.04	0.77	1.41
family.Rhodospirillaceae.id.2717	PCOS	Inverse variance weighted	14	0.38	1.11	0.88	1.41
family.Rhodospirillaceae.id.2717	PCOS	Weighted median	14	0.51	1.12	0.8	1.55
family.Rhodospirillaceae.id.2717	PCOS	Weighted mode	14	0.73	1.1	0.65	1.87
family.Rhodospirillaceae.id.2717	PCOS	Simple mode	14	0.74	1.1	0.64	1.87
family.Rhodospirillaceae.id.2717	PCOS	MR Egger	14	0.81	1.17	0.33	4.14
family.Rikenellaceae.id.967	PCOS	Inverse variance weighted	19	0.26	0.85	0.64	1.13
family.Rikenellaceae.id.967	PCOS	Simple mode	19	0.27	0.64	0.3	1.38
family.Rikenellaceae.id.967	PCOS	Weighted mode	19	0.34	0.71	0.36	1.41
family.Rikenellaceae.id.967	PCOS	Weighted median	19	0.65	0.91	0.62	1.34
family.Rikenellaceae.id.967	PCOS	MR Egger	19	0.74	0.86	0.35	2.1
family.Ruminococcaceae.id.2050	PCOS	MR Egger	10	0.47	0.74	0.33	1.63
family.Ruminococcaceae.id.2050	PCOS	Weighted median	10	0.48	1.18	0.74	1.9
family.Ruminococcaceae.id.2050	PCOS	Inverse variance weighted	10	0.57	1.11	0.78	1.58
family.Ruminococcaceae.id.2050	PCOS	Simple mode	10	0.6	1.23	0.58	2.59
family.Ruminococcaceae.id.2050	PCOS	Weighted mode	10	0.93	0.97	0.5	1.87
family.Streptococcaceae.id.1850	PCOS	Inverse variance weighted	15	0.01	1.51	1.11	2.05
family.Streptococcaceae.id.1850	PCOS	Weighted median	15	0.05	1.53	1.01	2.32
family.Streptococcaceae.id.1850	PCOS	MR Egger	15	0.2	2.3	0.69	7.7
family.Streptococcaceae.id.1850	PCOS	Weighted mode	15	0.24	1.61	0.75	3.46
family.Streptococcaceae.id.1850	PCOS	Simple mode	15	0.25	1.63	0.73	3.61
family.unknownfamily.id.1000001214	PCOS	MR Egger	9	0.1	0.46	0.2	1.04
family.unknownfamily.id.1000001214	PCOS	Inverse variance weighted	9	0.35	0.86	0.63	1.18
family.unknownfamily.id.1000001214	PCOS	Weighted median	9	0.87	0.97	0.69	1.36
family.unknownfamily.id.1000001214	PCOS	Simple mode	9	0.9	1.04	0.61	1.77
family.unknownfamily.id.1000001214	PCOS	Weighted mode	9	0.95	1.02	0.6	1.73
family.unknownfamily.id.1000005471	PCOS	Inverse variance weighted	13	0.66	1.06	0.82	1.38
family.unknownfamily.id.1000005471	PCOS	Weighted median	13	0.81	1.04	0.74	1.48
family.unknownfamily.id.1000005471	PCOS	MR Egger	13	0.88	1.06	0.5	2.27
family.unknownfamily.id.1000005471	PCOS	Weighted mode	13	0.98	1.01	0.61	1.65
family.unknownfamily.id.1000005471	PCOS	Simple mode	13	0.99	1	0.58	1.71
family.unknownfamily.id.1000006161	PCOS	Inverse variance weighted	13	0.1	1.16	0.97	1.4
family.unknownfamily.id.1000006161	PCOS	MR Egger	13	0.31	0.66	0.3	1.43
family.unknownfamily.id.1000006161	PCOS	Weighted median	13	0.58	1.07	0.83	1.38
family.unknownfamily.id.1000006161	PCOS	Weighted mode	13	0.72	1.08	0.72	1.62
family.unknownfamily.id.1000006161	PCOS	Simple mode	13	0.75	1.07	0.69	1.67
family.Veillonellaceae.id.2172	PCOS	Weighted median	19	0.69	0.93	0.67	1.3
family.Veillonellaceae.id.2172	PCOS	Weighted mode	19	0.73	0.92	0.59	1.45
family.Veillonellaceae.id.2172	PCOS	Simple mode	19	0.88	0.96	0.54	1.68
family.Veillonellaceae.id.2172	PCOS	Inverse variance weighted	19	0.94	1.01	0.79	1.29
family.Veillonellaceae.id.2172	PCOS	MR Egger	19	1	1	0.59	1.7
family.Verrucomicrobiaceae.id.4036	PCOS	Inverse variance weighted	11	0.33	0.86	0.64	1.16
family.Verrucomicrobiaceae.id.4036	PCOS	Weighted median	11	0.37	0.83	0.55	1.25
family.Verrucomicrobiaceae.id.4036	PCOS	Simple mode	11	0.5	0.78	0.4	1.55
family.Verrucomicrobiaceae.id.4036	PCOS	MR Egger	11	0.55	0.73	0.28	1.93
family.Verrucomicrobiaceae.id.4036	PCOS	Weighted mode	11	0.56	0.82	0.44	1.53
family.Victivallaceae.id.2255	PCOS	Simple mode	11	0.32	1.27	0.82	1.96
family.Victivallaceae.id.2255	PCOS	MR Egger	11	0.38	0.69	0.32	1.5
family.Victivallaceae.id.2255	PCOS	Inverse variance weighted	11	0.42	1.08	0.9	1.29
family.Victivallaceae.id.2255	PCOS	Weighted mode	11	0.57	0.89	0.6	1.32
family.Victivallaceae.id.2255	PCOS	Weighted median	11	0.58	1.07	0.85	1.34
genus.Actinomyces.id.423	PCOS	Inverse variance weighted	7	0.03	1.37	1.03	1.82
genus.Actinomyces.id.423	PCOS	Weighted median	7	0.04	1.48	1.01	2.18
genus.Actinomyces.id.423	PCOS	Weighted mode	7	0.13	1.72	0.94	3.14
genus.Actinomyces.id.423	PCOS	Simple mode	7	0.15	1.75	0.9	3.41
genus.Actinomyces.id.423	PCOS	MR Egger	7	0.42	1.42	0.65	3.07
genus.Adlercreutzia.id.812	PCOS	MR Egger	8	0.15	0.33	0.09	1.21
genus.Adlercreutzia.id.812	PCOS	Inverse variance weighted	8	0.16	0.8	0.58	1.09
genus.Adlercreutzia.id.812	PCOS	Weighted median	8	0.46	0.85	0.56	1.3
genus.Adlercreutzia.id.812	PCOS	Simple mode	8	0.7	0.88	0.47	1.64
genus.Adlercreutzia.id.812	PCOS	Weighted mode	8	0.72	0.88	0.46	1.7
genus.Akkermansia.id.4037	PCOS	Inverse variance weighted	11	0.33	0.86	0.64	1.16
genus.Akkermansia.id.4037	PCOS	Weighted median	11	0.38	0.83	0.55	1.26
genus.Akkermansia.id.4037	PCOS	Simple mode	11	0.48	0.78	0.41	1.5
genus.Akkermansia.id.4037	PCOS	Weighted mode	11	0.54	0.82	0.44	1.51
genus.Akkermansia.id.4037	PCOS	MR Egger	11	0.54	0.73	0.28	1.92
genus.Alistipes.id.968	PCOS	Inverse variance weighted	14	0.14	0.77	0.55	1.09
genus.Alistipes.id.968	PCOS	Weighted median	14	0.3	0.79	0.5	1.24
genus.Alistipes.id.968	PCOS	Simple mode	14	0.32	0.67	0.32	1.42
genus.Alistipes.id.968	PCOS	Weighted mode	14	0.37	0.7	0.33	1.49
genus.Alistipes.id.968	PCOS	MR Egger	14	0.62	1.54	0.3	7.96
genus.Allisonella.id.2174	PCOS	MR Egger	8	0.19	2.53	0.74	8.72
genus.Allisonella.id.2174	PCOS	Simple mode	8	0.57	1.11	0.79	1.55
genus.Allisonella.id.2174	PCOS	Weighted mode	8	0.62	1.1	0.77	1.55
genus.Allisonella.id.2174	PCOS	Weighted median	8	0.71	1.05	0.83	1.32
genus.Allisonella.id.2174	PCOS	Inverse variance weighted	8	0.95	1.01	0.84	1.21
genus.Alloprevotella.id.961	PCOS	MR Egger	6	0.45	0.43	0.06	3.14
genus.Alloprevotella.id.961	PCOS	Inverse variance weighted	6	0.48	0.93	0.75	1.15
genus.Alloprevotella.id.961	PCOS	Weighted median	6	0.74	0.96	0.73	1.25
genus.Alloprevotella.id.961	PCOS	Weighted mode	6	0.87	0.97	0.66	1.42
genus.Alloprevotella.id.961	PCOS	Simple mode	6	0.89	0.97	0.66	1.43
genus.Anaerofilum.id.2053	PCOS	Weighted mode	11	0.43	1.23	0.75	2.02
genus.Anaerofilum.id.2053	PCOS	Simple mode	11	0.45	1.22	0.75	1.99
genus.Anaerofilum.id.2053	PCOS	Weighted median	11	0.49	1.1	0.84	1.45
genus.Anaerofilum.id.2053	PCOS	Inverse variance weighted	11	0.6	1.05	0.86	1.29
genus.Anaerofilum.id.2053	PCOS	MR Egger	11	0.95	0.97	0.34	2.75
genus.Anaerostipes.id.1991	PCOS	MR Egger	13	0.44	0.59	0.16	2.12
genus.Anaerostipes.id.1991	PCOS	Inverse variance weighted	13	0.79	0.95	0.67	1.35
genus.Anaerostipes.id.1991	PCOS	Weighted median	13	0.87	1.04	0.66	1.64
genus.Anaerostipes.id.1991	PCOS	Weighted mode	13	0.93	1.03	0.47	2.28
genus.Anaerostipes.id.1991	PCOS	Simple mode	13	0.97	0.99	0.47	2.05
genus.Anaerotruncus.id.2054	PCOS	MR Egger	13	0.1	0.41	0.15	1.09
genus.Anaerotruncus.id.2054	PCOS	Inverse variance weighted	13	0.14	0.78	0.56	1.09
genus.Anaerotruncus.id.2054	PCOS	Weighted median	13	0.47	0.86	0.56	1.3
genus.Anaerotruncus.id.2054	PCOS	Simple mode	13	0.88	0.94	0.44	2.02
genus.Anaerotruncus.id.2054	PCOS	Weighted mode	13	0.9	0.95	0.47	1.93
genus.Bacteroides.id.918	PCOS	Weighted median	9	0.25	0.7	0.37	1.29
genus.Bacteroides.id.918	PCOS	MR Egger	9	0.26	0.2	0.01	2.71
genus.Bacteroides.id.918	PCOS	Weighted mode	9	0.32	0.62	0.26	1.49
genus.Bacteroides.id.918	PCOS	Simple mode	9	0.38	0.62	0.23	1.69
genus.Bacteroides.id.918	PCOS	Inverse variance weighted	9	0.98	1.01	0.6	1.7
genus.Barnesiella.id.944	PCOS	MR Egger	14	0.43	1.54	0.54	4.36
genus.Barnesiella.id.944	PCOS	Inverse variance weighted	14	0.56	0.91	0.67	1.24
genus.Barnesiella.id.944	PCOS	Weighted median	14	0.75	1.07	0.71	1.6
genus.Barnesiella.id.944	PCOS	Simple mode	14	0.9	1.05	0.52	2.11
genus.Barnesiella.id.944	PCOS	Weighted mode	14	0.97	1.01	0.52	1.98
genus.Bifidobacterium.id.436	PCOS	Weighted median	13	0.68	1.08	0.73	1.6
genus.Bifidobacterium.id.436	PCOS	Inverse variance weighted	13	0.73	0.95	0.71	1.27
genus.Bifidobacterium.id.436	PCOS	Simple mode	13	0.77	1.11	0.57	2.16
genus.Bifidobacterium.id.436	PCOS	Weighted mode	13	0.95	0.98	0.56	1.73
genus.Bifidobacterium.id.436	PCOS	MR Egger	13	1	1	0.45	2.21
genus.Bilophila.id.3170	PCOS	Simple mode	13	0.36	1.42	0.7	2.9
genus.Bilophila.id.3170	PCOS	Weighted median	13	0.46	0.85	0.56	1.3
genus.Bilophila.id.3170	PCOS	Weighted mode	13	0.51	0.79	0.4	1.56
genus.Bilophila.id.3170	PCOS	MR Egger	13	0.66	0.72	0.17	3.01
genus.Bilophila.id.3170	PCOS	Inverse variance weighted	13	0.71	0.94	0.69	1.28
genus.Blautia.id.1992	PCOS	Weighted median	13	0.27	1.3	0.82	2.05
genus.Blautia.id.1992	PCOS	MR Egger	13	0.27	1.64	0.71	3.77
genus.Blautia.id.1992	PCOS	Inverse variance weighted	13	0.37	1.18	0.82	1.71
genus.Blautia.id.1992	PCOS	Weighted mode	13	0.47	1.33	0.63	2.78
genus.Blautia.id.1992	PCOS	Simple mode	13	0.5	1.33	0.6	2.94
genus.Butyricicoccus.id.2055	PCOS	MR Egger	8	0.44	0.76	0.39	1.47
genus.Butyricicoccus.id.2055	PCOS	Weighted median	8	0.74	1.08	0.67	1.75
genus.Butyricicoccus.id.2055	PCOS	Weighted mode	8	0.77	1.1	0.58	2.09
genus.Butyricicoccus.id.2055	PCOS	Simple mode	8	0.79	1.13	0.48	2.63
genus.Butyricicoccus.id.2055	PCOS	Inverse variance weighted	8	0.89	0.97	0.68	1.39
genus.Butyricimonas.id.945	PCOS	Simple mode	13	0.27	1.5	0.75	2.99
genus.Butyricimonas.id.945	PCOS	Weighted mode	13	0.28	1.47	0.76	2.85
genus.Butyricimonas.id.945	PCOS	Weighted median	13	0.3	1.22	0.84	1.78
genus.Butyricimonas.id.945	PCOS	Inverse variance weighted	13	0.45	1.12	0.84	1.49
genus.Butyricimonas.id.945	PCOS	MR Egger	13	0.83	0.89	0.33	2.41
genus.Butyrivibrio.id.1993	PCOS	Inverse variance weighted	15	0.54	1.05	0.91	1.21
genus.Butyrivibrio.id.1993	PCOS	MR Egger	15	0.77	1.12	0.54	2.32
genus.Butyrivibrio.id.1993	PCOS	Weighted median	15	0.79	1.03	0.83	1.27
genus.Butyrivibrio.id.1993	PCOS	Weighted mode	15	0.81	1.05	0.72	1.52
genus.Butyrivibrio.id.1993	PCOS	Simple mode	15	0.83	1.04	0.73	1.47
genus.CandidatusSoleaferrea.id.11350	PCOS	Inverse variance weighted	9	0.07	0.79	0.62	1.02
genus.CandidatusSoleaferrea.id.11350	PCOS	Weighted median	9	0.12	0.77	0.56	1.07
genus.CandidatusSoleaferrea.id.11350	PCOS	Simple mode	9	0.26	0.75	0.47	1.19
genus.CandidatusSoleaferrea.id.11350	PCOS	MR Egger	9	0.32	0.23	0.01	3.48
genus.CandidatusSoleaferrea.id.11350	PCOS	Weighted mode	9	0.33	0.75	0.44	1.29
genus.Catenibacterium.id.2153	PCOS	Weighted median	5	0.09	1.31	0.96	1.78
genus.Catenibacterium.id.2153	PCOS	Inverse variance weighted	5	0.15	1.19	0.94	1.51
genus.Catenibacterium.id.2153	PCOS	Simple mode	5	0.2	1.33	0.92	1.93
genus.Catenibacterium.id.2153	PCOS	Weighted mode	5	0.23	1.33	0.89	1.98
genus.Catenibacterium.id.2153	PCOS	MR Egger	5	0.8	0.74	0.09	6.19
genus.ChristensenellaceaeR.7group.id.11283	PCOS	Inverse variance weighted	10	0.21	1.28	0.87	1.9
genus.ChristensenellaceaeR.7group.id.11283	PCOS	Weighted median	10	0.36	1.28	0.75	2.19
genus.ChristensenellaceaeR.7group.id.11283	PCOS	Weighted mode	10	0.46	1.45	0.57	3.7
genus.ChristensenellaceaeR.7group.id.11283	PCOS	Simple mode	10	0.5	1.34	0.59	3.04
genus.ChristensenellaceaeR.7group.id.11283	PCOS	MR Egger	10	0.83	1.14	0.37	3.55
genus.Clostridiumsensustricto1.id.1873	PCOS	Inverse variance weighted	7	0.61	0.91	0.63	1.31
genus.Clostridiumsensustricto1.id.1873	PCOS	MR Egger	7	0.81	1.11	0.49	2.54
genus.Clostridiumsensustricto1.id.1873	PCOS	Weighted median	7	0.89	0.97	0.61	1.53
genus.Clostridiumsensustricto1.id.1873	PCOS	Weighted mode	7	0.89	1.05	0.57	1.91
genus.Clostridiumsensustricto1.id.1873	PCOS	Simple mode	7	0.94	1.03	0.54	1.96
genus.Collinsella.id.815	PCOS	Weighted median	8	0.34	0.78	0.46	1.31
genus.Collinsella.id.815	PCOS	Inverse variance weighted	8	0.36	0.83	0.56	1.23
genus.Collinsella.id.815	PCOS	Weighted mode	8	0.46	0.73	0.33	1.61
genus.Collinsella.id.815	PCOS	Simple mode	8	0.52	0.74	0.31	1.75
genus.Collinsella.id.815	PCOS	MR Egger	8	0.63	0.68	0.16	3.02
genus.Coprobacter.id.949	PCOS	Weighted median	12	0.49	1.12	0.82	1.52
genus.Coprobacter.id.949	PCOS	Weighted mode	12	0.55	1.14	0.76	1.71
genus.Coprobacter.id.949	PCOS	Simple mode	12	0.61	1.13	0.71	1.8
genus.Coprobacter.id.949	PCOS	Inverse variance weighted	12	0.88	1.02	0.79	1.32
genus.Coprobacter.id.949	PCOS	MR Egger	12	0.92	0.95	0.37	2.44
genus.Coprococcus1.id.11301	PCOS	Inverse variance weighted	12	0.54	1.16	0.73	1.83
genus.Coprococcus1.id.11301	PCOS	MR Egger	12	0.65	1.33	0.4	4.42
genus.Coprococcus1.id.11301	PCOS	Simple mode	12	0.91	1.05	0.45	2.46
genus.Coprococcus1.id.11301	PCOS	Weighted median	12	0.98	1.01	0.61	1.65
genus.Coprococcus1.id.11301	PCOS	Weighted mode	12	0.99	1.01	0.52	1.94
genus.Coprococcus2.id.11302	PCOS	Inverse variance weighted	8	0	0.58	0.41	0.83
genus.Coprococcus2.id.11302	PCOS	Weighted median	8	0.01	0.55	0.35	0.88
genus.Coprococcus2.id.11302	PCOS	Weighted mode	8	0.13	0.53	0.26	1.09
genus.Coprococcus2.id.11302	PCOS	Simple mode	8	0.13	0.53	0.25	1.09
genus.Coprococcus2.id.11302	PCOS	MR Egger	8	0.5	2.28	0.24	21.2
genus.Coprococcus3.id.11303	PCOS	Weighted median	8	0.39	1.3	0.71	2.36
genus.Coprococcus3.id.11303	PCOS	Simple mode	8	0.4	1.52	0.61	3.82
genus.Coprococcus3.id.11303	PCOS	Inverse variance weighted	8	0.47	1.19	0.75	1.89
genus.Coprococcus3.id.11303	PCOS	Weighted mode	8	0.48	1.37	0.59	3.19
genus.Coprococcus3.id.11303	PCOS	MR Egger	8	0.87	0.86	0.14	5.17
genus.DefluviitaleaceaeUCG011.id.11287	PCOS	MR Egger	9	0.03	4.68	1.52	14.46
genus.DefluviitaleaceaeUCG011.id.11287	PCOS	Inverse variance weighted	9	0.6	1.11	0.76	1.62
genus.DefluviitaleaceaeUCG011.id.11287	PCOS	Weighted median	9	0.6	1.12	0.74	1.69
genus.DefluviitaleaceaeUCG011.id.11287	PCOS	Weighted mode	9	0.7	1.12	0.64	1.95
genus.DefluviitaleaceaeUCG011.id.11287	PCOS	Simple mode	9	0.7	1.15	0.59	2.22
genus.Desulfovibrio.id.3173	PCOS	Weighted mode	10	0.57	0.85	0.49	1.47
genus.Desulfovibrio.id.3173	PCOS	Inverse variance weighted	10	0.66	0.94	0.7	1.25
genus.Desulfovibrio.id.3173	PCOS	Weighted median	10	0.67	0.92	0.63	1.35
genus.Desulfovibrio.id.3173	PCOS	Simple mode	10	0.78	0.92	0.53	1.61
genus.Desulfovibrio.id.3173	PCOS	MR Egger	10	0.95	0.97	0.4	2.35
genus.Dialister.id.2183	PCOS	Weighted mode	11	0.28	0.69	0.36	1.31
genus.Dialister.id.2183	PCOS	Simple mode	11	0.29	0.68	0.34	1.34
genus.Dialister.id.2183	PCOS	Weighted median	11	0.35	0.81	0.52	1.26
genus.Dialister.id.2183	PCOS	MR Egger	11	0.95	0.94	0.17	5.29
genus.Dialister.id.2183	PCOS	Inverse variance weighted	11	0.97	0.99	0.69	1.43
genus.Dorea.id.1997	PCOS	Inverse variance weighted	10	0.08	0.71	0.48	1.04
genus.Dorea.id.1997	PCOS	Weighted median	10	0.48	0.83	0.5	1.38
genus.Dorea.id.1997	PCOS	MR Egger	10	0.64	0.77	0.27	2.22
genus.Dorea.id.1997	PCOS	Weighted mode	10	0.73	0.87	0.41	1.86
genus.Dorea.id.1997	PCOS	Simple mode	10	0.81	0.89	0.37	2.17
genus.Eggerthella.id.819	PCOS	MR Egger	10	0.32	1.79	0.62	5.2
genus.Eggerthella.id.819	PCOS	Inverse variance weighted	10	0.38	0.91	0.72	1.13
genus.Eggerthella.id.819	PCOS	Simple mode	10	0.85	1.05	0.65	1.69
genus.Eggerthella.id.819	PCOS	Weighted mode	10	0.86	1.04	0.65	1.69
genus.Eggerthella.id.819	PCOS	Weighted median	10	0.96	0.99	0.74	1.33
genus.Eisenbergiella.id.11304	PCOS	Simple mode	11	0.33	1.26	0.81	1.95
genus.Eisenbergiella.id.11304	PCOS	Weighted mode	11	0.41	1.22	0.78	1.92
genus.Eisenbergiella.id.11304	PCOS	Weighted median	11	0.67	1.07	0.79	1.46
genus.Eisenbergiella.id.11304	PCOS	MR Egger	11	0.84	0.78	0.07	8.24
genus.Eisenbergiella.id.11304	PCOS	Inverse variance weighted	11	0.96	0.99	0.74	1.33
genus.Enterorhabdus.id.820	PCOS	Weighted median	6	0.64	1.1	0.74	1.65
genus.Enterorhabdus.id.820	PCOS	Simple mode	6	0.64	1.16	0.65	2.08
genus.Enterorhabdus.id.820	PCOS	Inverse variance weighted	6	0.71	1.06	0.78	1.44
genus.Enterorhabdus.id.820	PCOS	Weighted mode	6	0.74	1.1	0.64	1.9
genus.Enterorhabdus.id.820	PCOS	MR Egger	6	0.94	0.97	0.43	2.16
genus.Erysipelatoclostridium.id.11381	PCOS	Simple mode	15	0.37	0.71	0.34	1.47
genus.Erysipelatoclostridium.id.11381	PCOS	Weighted mode	15	0.38	0.73	0.38	1.44
genus.Erysipelatoclostridium.id.11381	PCOS	MR Egger	15	0.52	1.58	0.41	6
genus.Erysipelatoclostridium.id.11381	PCOS	Weighted median	15	0.55	0.9	0.63	1.28
genus.Erysipelatoclostridium.id.11381	PCOS	Inverse variance weighted	15	0.88	1.03	0.73	1.44
genus.ErysipelotrichaceaeUCG003.id.11384	PCOS	Weighted mode	15	0.27	1.45	0.77	2.72
genus.ErysipelotrichaceaeUCG003.id.11384	PCOS	Simple mode	15	0.41	1.35	0.68	2.69
genus.ErysipelotrichaceaeUCG003.id.11384	PCOS	MR Egger	15	0.46	1.34	0.64	2.8
genus.ErysipelotrichaceaeUCG003.id.11384	PCOS	Weighted median	15	0.55	1.12	0.77	1.64
genus.ErysipelotrichaceaeUCG003.id.11384	PCOS	Inverse variance weighted	15	0.67	1.06	0.8	1.41
genus.Escherichia.Shigella.id.3504	PCOS	MR Egger	10	0.49	0.68	0.24	1.91
genus.Escherichia.Shigella.id.3504	PCOS	Weighted median	10	0.61	0.9	0.59	1.36
genus.Escherichia.Shigella.id.3504	PCOS	Weighted mode	10	0.68	0.87	0.45	1.67
genus.Escherichia.Shigella.id.3504	PCOS	Simple mode	10	0.68	0.86	0.42	1.76
genus.Escherichia.Shigella.id.3504	PCOS	Inverse variance weighted	10	0.72	0.94	0.67	1.32
genus.Faecalibacterium.id.2057	PCOS	Weighted median	10	0.34	1.26	0.78	2.01
genus.Faecalibacterium.id.2057	PCOS	Weighted mode	10	0.44	1.26	0.72	2.2
genus.Faecalibacterium.id.2057	PCOS	Inverse variance weighted	10	0.47	1.15	0.78	1.69
genus.Faecalibacterium.id.2057	PCOS	MR Egger	10	0.64	1.22	0.55	2.69
genus.Faecalibacterium.id.2057	PCOS	Simple mode	10	0.88	1.05	0.54	2.04
genus.FamilyXIIIAD3011group.id.11293	PCOS	Weighted median	13	0.35	1.22	0.8	1.86
genus.FamilyXIIIAD3011group.id.11293	PCOS	Weighted mode	13	0.43	1.37	0.65	2.86
genus.FamilyXIIIAD3011group.id.11293	PCOS	Simple mode	13	0.46	1.37	0.62	3.01
genus.FamilyXIIIAD3011group.id.11293	PCOS	Inverse variance weighted	13	0.6	1.09	0.79	1.49
genus.FamilyXIIIAD3011group.id.11293	PCOS	MR Egger	13	0.67	0.71	0.15	3.33
genus.FamilyXIIIUCG001.id.11294	PCOS	Inverse variance weighted	8	0.24	1.26	0.86	1.86
genus.FamilyXIIIUCG001.id.11294	PCOS	Weighted median	8	0.25	1.33	0.82	2.16
genus.FamilyXIIIUCG001.id.11294	PCOS	Weighted mode	8	0.36	1.35	0.75	2.44
genus.FamilyXIIIUCG001.id.11294	PCOS	Simple mode	8	0.41	1.36	0.69	2.67
genus.FamilyXIIIUCG001.id.11294	PCOS	MR Egger	8	0.86	1.11	0.36	3.47
genus.Flavonifractor.id.2059	PCOS	MR Egger	5	0.37	3.36	0.36	31.35
genus.Flavonifractor.id.2059	PCOS	Inverse variance weighted	5	0.57	1.15	0.7	1.91
genus.Flavonifractor.id.2059	PCOS	Weighted mode	5	0.59	0.76	0.3	1.92
genus.Flavonifractor.id.2059	PCOS	Simple mode	5	0.7	0.82	0.32	2.12
genus.Flavonifractor.id.2059	PCOS	Weighted median	5	0.97	1.01	0.56	1.81
genus.Fusicatenibacter.id.11305	PCOS	Inverse variance weighted	18	0.34	1.15	0.86	1.54
genus.Fusicatenibacter.id.11305	PCOS	Weighted median	18	0.49	1.16	0.77	1.74
genus.Fusicatenibacter.id.11305	PCOS	Simple mode	18	0.74	1.13	0.56	2.27
genus.Fusicatenibacter.id.11305	PCOS	Weighted mode	18	0.76	1.11	0.58	2.12
genus.Fusicatenibacter.id.11305	PCOS	MR Egger	18	0.85	1.12	0.36	3.48
genus.Gordonibacter.id.821	PCOS	Weighted median	12	0.13	1.18	0.95	1.45
genus.Gordonibacter.id.821	PCOS	Inverse variance weighted	12	0.22	1.11	0.94	1.31
genus.Gordonibacter.id.821	PCOS	Simple mode	12	0.25	1.24	0.88	1.76
genus.Gordonibacter.id.821	PCOS	Weighted mode	12	0.26	1.22	0.88	1.7
genus.Gordonibacter.id.821	PCOS	MR Egger	12	0.73	1.14	0.56	2.33
genus.Haemophilus.id.3698	PCOS	Weighted median	9	0.11	1.36	0.93	2
genus.Haemophilus.id.3698	PCOS	Simple mode	9	0.25	1.51	0.78	2.89
genus.Haemophilus.id.3698	PCOS	Weighted mode	9	0.25	1.4	0.82	2.39
genus.Haemophilus.id.3698	PCOS	MR Egger	9	0.42	1.43	0.63	3.22
genus.Haemophilus.id.3698	PCOS	Inverse variance weighted	9	0.42	1.15	0.82	1.62
genus.Holdemanella.id.11393	PCOS	Weighted median	11	0.3	0.85	0.62	1.16
genus.Holdemanella.id.11393	PCOS	Simple mode	11	0.31	0.73	0.41	1.3
genus.Holdemanella.id.11393	PCOS	Weighted mode	11	0.32	0.73	0.41	1.31
genus.Holdemanella.id.11393	PCOS	Inverse variance weighted	11	0.34	0.89	0.71	1.13
genus.Holdemanella.id.11393	PCOS	MR Egger	11	0.82	0.92	0.48	1.78
genus.Holdemania.id.2157	PCOS	Weighted median	15	0.2	0.82	0.61	1.11
genus.Holdemania.id.2157	PCOS	Weighted mode	15	0.28	0.76	0.47	1.22
genus.Holdemania.id.2157	PCOS	Simple mode	15	0.35	0.78	0.48	1.28
genus.Holdemania.id.2157	PCOS	Inverse variance weighted	15	0.43	0.91	0.73	1.15
genus.Holdemania.id.2157	PCOS	MR Egger	15	0.81	1.09	0.56	2.09
genus.Howardella.id.2000	PCOS	Inverse variance weighted	10	0.47	0.93	0.77	1.13
genus.Howardella.id.2000	PCOS	MR Egger	10	0.56	0.76	0.31	1.84
genus.Howardella.id.2000	PCOS	Simple mode	10	0.84	0.96	0.62	1.47
genus.Howardella.id.2000	PCOS	Weighted median	10	0.9	0.98	0.75	1.29
genus.Howardella.id.2000	PCOS	Weighted mode	10	0.93	0.98	0.63	1.52
genus.Hungatella.id.11306	PCOS	MR Egger	5	0.21	0.29	0.06	1.33
genus.Hungatella.id.11306	PCOS	Simple mode	5	0.42	1.29	0.73	2.28
genus.Hungatella.id.11306	PCOS	Weighted mode	5	0.44	1.29	0.72	2.32
genus.Hungatella.id.11306	PCOS	Weighted median	5	0.49	1.14	0.79	1.64
genus.Hungatella.id.11306	PCOS	Inverse variance weighted	5	0.78	1.04	0.78	1.39
genus.Intestinibacter.id.11345	PCOS	MR Egger	15	0.54	0.74	0.28	1.92
genus.Intestinibacter.id.11345	PCOS	Inverse variance weighted	15	0.67	0.94	0.71	1.25
genus.Intestinibacter.id.11345	PCOS	Weighted median	15	0.86	1.03	0.71	1.51
genus.Intestinibacter.id.11345	PCOS	Simple mode	15	0.9	1.04	0.54	2
genus.Intestinibacter.id.11345	PCOS	Weighted mode	15	0.93	1.03	0.57	1.85
genus.Intestinimonas.id.2062	PCOS	MR Egger	17	0.38	0.75	0.41	1.39
genus.Intestinimonas.id.2062	PCOS	Inverse variance weighted	17	0.62	1.06	0.84	1.35
genus.Intestinimonas.id.2062	PCOS	Weighted mode	17	0.8	0.93	0.54	1.61
genus.Intestinimonas.id.2062	PCOS	Simple mode	17	0.85	1.05	0.63	1.77
genus.Intestinimonas.id.2062	PCOS	Weighted median	17	1	1	0.73	1.36
genus.Lachnoclostridium.id.11308	PCOS	MR Egger	13	0.25	2.29	0.61	8.61
genus.Lachnoclostridium.id.11308	PCOS	Weighted mode	13	0.95	0.98	0.45	2.14
genus.Lachnoclostridium.id.11308	PCOS	Inverse variance weighted	13	0.96	1.01	0.69	1.48
genus.Lachnoclostridium.id.11308	PCOS	Weighted median	13	0.97	1.01	0.61	1.67
genus.Lachnoclostridium.id.11308	PCOS	Simple mode	13	0.99	1.01	0.42	2.42
genus.Lachnospira.id.2004	PCOS	Weighted median	6	0.21	1.52	0.79	2.94
genus.Lachnospira.id.2004	PCOS	Simple mode	6	0.28	1.69	0.73	3.94
genus.Lachnospira.id.2004	PCOS	Weighted mode	6	0.29	1.69	0.7	4.08
genus.Lachnospira.id.2004	PCOS	Inverse variance weighted	6	0.5	1.28	0.63	2.59
genus.Lachnospira.id.2004	PCOS	MR Egger	6	0.64	0.34	0.01	21.32
genus.LachnospiraceaeFCS020group.id.11314	PCOS	Inverse variance weighted	12	0.36	1.15	0.85	1.55
genus.LachnospiraceaeFCS020group.id.11314	PCOS	MR Egger	12	0.75	1.14	0.53	2.42
genus.LachnospiraceaeFCS020group.id.11314	PCOS	Simple mode	12	0.81	0.93	0.51	1.68
genus.LachnospiraceaeFCS020group.id.11314	PCOS	Weighted mode	12	0.82	0.93	0.53	1.65
genus.LachnospiraceaeFCS020group.id.11314	PCOS	Weighted median	12	0.86	0.96	0.65	1.42
genus.LachnospiraceaeNC2004group.id.11316	PCOS	Weighted median	9	0.42	0.87	0.61	1.23
genus.LachnospiraceaeNC2004group.id.11316	PCOS	MR Egger	9	0.52	1.48	0.48	4.62
genus.LachnospiraceaeNC2004group.id.11316	PCOS	Simple mode	9	0.63	0.88	0.52	1.47
genus.LachnospiraceaeNC2004group.id.11316	PCOS	Weighted mode	9	0.66	0.89	0.55	1.44
genus.LachnospiraceaeNC2004group.id.11316	PCOS	Inverse variance weighted	9	0.96	1.01	0.78	1.31
genus.LachnospiraceaeND3007group.id.11317	PCOS	Simple mode	3	0.46	1.72	0.53	5.51
genus.LachnospiraceaeND3007group.id.11317	PCOS	Weighted mode	3	0.48	1.65	0.53	5.19
genus.LachnospiraceaeND3007group.id.11317	PCOS	Weighted median	3	0.52	1.35	0.54	3.4
genus.LachnospiraceaeND3007group.id.11317	PCOS	Inverse variance weighted	3	0.55	1.25	0.6	2.59
genus.LachnospiraceaeND3007group.id.11317	PCOS	MR Egger	3	0.76	27.15	0	2.88933e+08
genus.LachnospiraceaeNK4A136group.id.11319	PCOS	Simple mode	15	0.47	1.29	0.65	2.56
genus.LachnospiraceaeNK4A136group.id.11319	PCOS	Weighted mode	15	0.69	1.12	0.64	1.97
genus.LachnospiraceaeNK4A136group.id.11319	PCOS	Weighted median	15	0.75	1.07	0.72	1.58
genus.LachnospiraceaeNK4A136group.id.11319	PCOS	MR Egger	15	0.76	0.91	0.52	1.61
genus.LachnospiraceaeNK4A136group.id.11319	PCOS	Inverse variance weighted	15	0.88	1.02	0.78	1.35
genus.LachnospiraceaeUCG001.id.11321	PCOS	MR Egger	13	0.45	0.6	0.16	2.2
genus.LachnospiraceaeUCG001.id.11321	PCOS	Weighted median	13	0.59	0.9	0.62	1.32
genus.LachnospiraceaeUCG001.id.11321	PCOS	Inverse variance weighted	13	0.61	0.93	0.69	1.25
genus.LachnospiraceaeUCG001.id.11321	PCOS	Simple mode	13	0.65	0.85	0.44	1.67
genus.LachnospiraceaeUCG001.id.11321	PCOS	Weighted mode	13	0.7	0.87	0.44	1.73
genus.LachnospiraceaeUCG004.id.11324	PCOS	MR Egger	12	0.16	0.36	0.1	1.33
genus.LachnospiraceaeUCG004.id.11324	PCOS	Inverse variance weighted	12	0.22	0.81	0.57	1.14
genus.LachnospiraceaeUCG004.id.11324	PCOS	Weighted median	12	0.31	0.79	0.51	1.24
genus.LachnospiraceaeUCG004.id.11324	PCOS	Simple mode	12	0.48	0.79	0.42	1.49
genus.LachnospiraceaeUCG004.id.11324	PCOS	Weighted mode	12	0.51	0.79	0.4	1.57
genus.LachnospiraceaeUCG008.id.11328	PCOS	Weighted median	11	0.18	1.22	0.91	1.62
genus.LachnospiraceaeUCG008.id.11328	PCOS	Inverse variance weighted	11	0.32	1.12	0.89	1.42
genus.LachnospiraceaeUCG008.id.11328	PCOS	Simple mode	11	0.34	1.26	0.81	1.96
genus.LachnospiraceaeUCG008.id.11328	PCOS	Weighted mode	11	0.36	1.26	0.78	2.03
genus.LachnospiraceaeUCG008.id.11328	PCOS	MR Egger	11	0.86	0.9	0.27	2.99
genus.LachnospiraceaeUCG010.id.11330	PCOS	Inverse variance weighted	10	0.3	0.82	0.55	1.2
genus.LachnospiraceaeUCG010.id.11330	PCOS	MR Egger	10	0.35	1.6	0.64	4.03
genus.LachnospiraceaeUCG010.id.11330	PCOS	Weighted mode	10	0.64	1.15	0.65	2.01
genus.LachnospiraceaeUCG010.id.11330	PCOS	Weighted median	10	0.92	1.02	0.65	1.61
genus.LachnospiraceaeUCG010.id.11330	PCOS	Simple mode	10	0.94	1.03	0.49	2.19
genus.Lactobacillus.id.1837	PCOS	MR Egger	10	0.54	1.38	0.52	3.71
genus.Lactobacillus.id.1837	PCOS	Inverse variance weighted	10	0.66	1.07	0.79	1.46
genus.Lactobacillus.id.1837	PCOS	Weighted median	10	0.82	1.04	0.74	1.47
genus.Lactobacillus.id.1837	PCOS	Simple mode	10	0.83	1.06	0.61	1.86
genus.Lactobacillus.id.1837	PCOS	Weighted mode	10	0.83	1.06	0.64	1.75
genus.Lactococcus.id.1851	PCOS	MR Egger	9	0.76	0.87	0.35	2.13
genus.Lactococcus.id.1851	PCOS	Inverse variance weighted	9	0.77	1.03	0.84	1.27
genus.Lactococcus.id.1851	PCOS	Weighted median	9	0.9	1.02	0.79	1.31
genus.Lactococcus.id.1851	PCOS	Simple mode	9	0.94	1.02	0.69	1.5
genus.Lactococcus.id.1851	PCOS	Weighted mode	9	0.94	1.01	0.7	1.47
genus.Marvinbryantia.id.2005	PCOS	Weighted mode	10	0.54	0.82	0.43	1.54
genus.Marvinbryantia.id.2005	PCOS	Simple mode	10	0.59	0.82	0.41	1.64
genus.Marvinbryantia.id.2005	PCOS	Weighted median	10	0.63	0.9	0.6	1.35
genus.Marvinbryantia.id.2005	PCOS	MR Egger	10	0.74	0.8	0.23	2.85
genus.Marvinbryantia.id.2005	PCOS	Inverse variance weighted	10	0.99	1	0.72	1.39
genus.Methanobrevibacter.id.123	PCOS	Weighted median	6	0.67	1.06	0.8	1.42
genus.Methanobrevibacter.id.123	PCOS	Inverse variance weighted	6	0.67	1.05	0.84	1.32
genus.Methanobrevibacter.id.123	PCOS	Simple mode	6	0.72	1.08	0.71	1.65
genus.Methanobrevibacter.id.123	PCOS	Weighted mode	6	0.76	1.08	0.69	1.68
genus.Methanobrevibacter.id.123	PCOS	MR Egger	6	0.98	0.99	0.42	2.32
genus.Odoribacter.id.952	PCOS	Inverse variance weighted	7	0.19	0.75	0.49	1.16
genus.Odoribacter.id.952	PCOS	Weighted median	7	0.2	0.7	0.41	1.2
genus.Odoribacter.id.952	PCOS	Weighted mode	7	0.37	0.68	0.32	1.46
genus.Odoribacter.id.952	PCOS	Simple mode	7	0.38	0.68	0.31	1.5
genus.Odoribacter.id.952	PCOS	MR Egger	7	0.68	0.74	0.19	2.88
genus.Olsenella.id.822	PCOS	Weighted mode	11	0.37	0.8	0.5	1.27
genus.Olsenella.id.822	PCOS	Simple mode	11	0.39	0.8	0.49	1.31
genus.Olsenella.id.822	PCOS	Inverse variance weighted	11	0.57	1.06	0.87	1.29
genus.Olsenella.id.822	PCOS	Weighted median	11	0.65	1.06	0.82	1.38
genus.Olsenella.id.822	PCOS	MR Egger	11	0.8	1.12	0.48	2.57
genus.Oscillibacter.id.2063	PCOS	Simple mode	14	0.19	1.49	0.84	2.63
genus.Oscillibacter.id.2063	PCOS	Weighted mode	14	0.21	1.44	0.84	2.47
genus.Oscillibacter.id.2063	PCOS	Weighted median	14	0.22	1.23	0.88	1.73
genus.Oscillibacter.id.2063	PCOS	MR Egger	14	0.34	0.59	0.21	1.67
genus.Oscillibacter.id.2063	PCOS	Inverse variance weighted	14	0.47	1.11	0.84	1.47
genus.Oscillospira.id.2064	PCOS	MR Egger	7	0.54	1.71	0.35	8.4
genus.Oscillospira.id.2064	PCOS	Weighted mode	7	0.58	1.24	0.61	2.53
genus.Oscillospira.id.2064	PCOS	Simple mode	7	0.63	1.23	0.55	2.72
genus.Oscillospira.id.2064	PCOS	Weighted median	7	0.65	1.11	0.69	1.79
genus.Oscillospira.id.2064	PCOS	Inverse variance weighted	7	0.98	0.99	0.69	1.43
genus.Oxalobacter.id.2978	PCOS	Weighted mode	11	0.29	1.23	0.85	1.77
genus.Oxalobacter.id.2978	PCOS	Simple mode	11	0.33	1.26	0.81	1.95
genus.Oxalobacter.id.2978	PCOS	Weighted median	11	0.36	1.13	0.87	1.48
genus.Oxalobacter.id.2978	PCOS	Inverse variance weighted	11	0.79	1.04	0.76	1.44
genus.Oxalobacter.id.2978	PCOS	MR Egger	11	0.95	1.05	0.22	5.02
genus.Parabacteroides.id.954	PCOS	MR Egger	6	0.16	0.3	0.08	1.18
genus.Parabacteroides.id.954	PCOS	Weighted mode	6	0.62	0.8	0.35	1.84
genus.Parabacteroides.id.954	PCOS	Weighted median	6	0.78	0.92	0.51	1.66
genus.Parabacteroides.id.954	PCOS	Simple mode	6	0.89	0.93	0.36	2.42
genus.Parabacteroides.id.954	PCOS	Inverse variance weighted	6	0.96	0.99	0.63	1.55
genus.Paraprevotella.id.962	PCOS	MR Egger	13	0.52	0.76	0.34	1.71
genus.Paraprevotella.id.962	PCOS	Weighted median	13	0.59	0.92	0.68	1.24
genus.Paraprevotella.id.962	PCOS	Simple mode	13	0.74	0.91	0.54	1.55
genus.Paraprevotella.id.962	PCOS	Weighted mode	13	0.76	0.91	0.51	1.63
genus.Paraprevotella.id.962	PCOS	Inverse variance weighted	13	0.97	1	0.8	1.27
genus.Parasutterella.id.2892	PCOS	Weighted mode	15	0.75	1.09	0.64	1.87
genus.Parasutterella.id.2892	PCOS	Simple mode	15	0.77	0.91	0.49	1.7
genus.Parasutterella.id.2892	PCOS	Weighted median	15	0.87	1.03	0.75	1.42
genus.Parasutterella.id.2892	PCOS	Inverse variance weighted	15	0.93	1.01	0.8	1.28
genus.Parasutterella.id.2892	PCOS	MR Egger	15	0.95	1.02	0.52	2.02
genus.Peptococcus.id.2037	PCOS	Weighted median	12	0.26	0.85	0.65	1.12
genus.Peptococcus.id.2037	PCOS	MR Egger	12	0.29	0.62	0.27	1.43
genus.Peptococcus.id.2037	PCOS	Inverse variance weighted	12	0.29	0.89	0.72	1.1
genus.Peptococcus.id.2037	PCOS	Simple mode	12	0.46	0.85	0.55	1.3
genus.Peptococcus.id.2037	PCOS	Weighted mode	12	0.51	0.86	0.56	1.32
genus.Phascolarctobacterium.id.2168	PCOS	MR Egger	10	0.11	3.79	0.87	16.51
genus.Phascolarctobacterium.id.2168	PCOS	Inverse variance weighted	10	0.21	1.23	0.89	1.71
genus.Phascolarctobacterium.id.2168	PCOS	Weighted median	10	0.22	1.29	0.86	1.94
genus.Phascolarctobacterium.id.2168	PCOS	Weighted mode	10	0.41	1.3	0.72	2.36
genus.Phascolarctobacterium.id.2168	PCOS	Simple mode	10	0.42	1.31	0.7	2.45
genus.Prevotella7.id.11182	PCOS	Inverse variance weighted	11	0.07	1.21	0.99	1.47
genus.Prevotella7.id.11182	PCOS	Simple mode	11	0.08	1.55	1	2.41
genus.Prevotella7.id.11182	PCOS	Weighted mode	11	0.13	1.47	0.93	2.33
genus.Prevotella7.id.11182	PCOS	Weighted median	11	0.31	1.14	0.88	1.48
genus.Prevotella7.id.11182	PCOS	MR Egger	11	0.79	1.19	0.34	4.18
genus.Prevotella9.id.11183	PCOS	MR Egger	15	0.12	0.51	0.24	1.11
genus.Prevotella9.id.11183	PCOS	Simple mode	15	0.32	1.42	0.73	2.77
genus.Prevotella9.id.11183	PCOS	Weighted mode	15	0.5	0.81	0.45	1.47
genus.Prevotella9.id.11183	PCOS	Weighted median	15	0.51	0.89	0.64	1.25
genus.Prevotella9.id.11183	PCOS	Inverse variance weighted	15	0.68	0.95	0.74	1.22
genus.RikenellaceaeRC9gutgroup.id.11191	PCOS	Inverse variance weighted	11	0.18	0.89	0.75	1.06
genus.RikenellaceaeRC9gutgroup.id.11191	PCOS	Weighted median	11	0.27	0.88	0.71	1.1
genus.RikenellaceaeRC9gutgroup.id.11191	PCOS	Simple mode	11	0.37	0.85	0.6	1.2
genus.RikenellaceaeRC9gutgroup.id.11191	PCOS	Weighted mode	11	0.5	0.89	0.65	1.23
genus.RikenellaceaeRC9gutgroup.id.11191	PCOS	MR Egger	11	0.73	0.82	0.28	2.38
genus.Romboutsia.id.11347	PCOS	Simple mode	13	0.63	1.17	0.63	2.15
genus.Romboutsia.id.11347	PCOS	MR Egger	13	0.69	1.22	0.47	3.2
genus.Romboutsia.id.11347	PCOS	Weighted mode	13	0.79	1.07	0.64	1.79
genus.Romboutsia.id.11347	PCOS	Inverse variance weighted	13	0.9	0.98	0.69	1.39
genus.Romboutsia.id.11347	PCOS	Weighted median	13	0.96	1.01	0.68	1.51
genus.Roseburia.id.2012	PCOS	Weighted median	14	0.38	1.23	0.77	1.98
genus.Roseburia.id.2012	PCOS	MR Egger	14	0.39	1.8	0.5	6.46
genus.Roseburia.id.2012	PCOS	Weighted mode	14	0.6	1.22	0.6	2.49
genus.Roseburia.id.2012	PCOS	Simple mode	14	0.63	1.19	0.59	2.42
genus.Roseburia.id.2012	PCOS	Inverse variance weighted	14	0.65	1.1	0.73	1.67
genus.Ruminiclostridium5.id.11355	PCOS	MR Egger	11	0.25	0.38	0.08	1.81
genus.Ruminiclostridium5.id.11355	PCOS	Weighted median	11	0.47	1.2	0.73	1.98
genus.Ruminiclostridium5.id.11355	PCOS	Inverse variance weighted	11	0.49	1.14	0.78	1.67
genus.Ruminiclostridium5.id.11355	PCOS	Simple mode	11	0.59	1.26	0.56	2.8
genus.Ruminiclostridium5.id.11355	PCOS	Weighted mode	11	0.68	1.19	0.54	2.59
genus.Ruminiclostridium6.id.11356	PCOS	MR Egger	16	0.38	0.74	0.38	1.42
genus.Ruminiclostridium6.id.11356	PCOS	Inverse variance weighted	16	0.64	0.94	0.72	1.22
genus.Ruminiclostridium6.id.11356	PCOS	Weighted median	16	0.67	0.92	0.64	1.33
genus.Ruminiclostridium6.id.11356	PCOS	Simple mode	16	0.82	0.92	0.46	1.84
genus.Ruminiclostridium6.id.11356	PCOS	Weighted mode	16	0.85	0.93	0.43	1.99
genus.Ruminiclostridium9.id.11357	PCOS	MR Egger	9	0.11	0.17	0.02	1.15
genus.Ruminiclostridium9.id.11357	PCOS	Inverse variance weighted	9	0.4	0.81	0.49	1.33
genus.Ruminiclostridium9.id.11357	PCOS	Simple mode	9	0.68	1.24	0.45	3.43
genus.Ruminiclostridium9.id.11357	PCOS	Weighted mode	9	0.71	1.21	0.46	3.15
genus.Ruminiclostridium9.id.11357	PCOS	Weighted median	9	0.74	1.11	0.6	2.04
genus.RuminococcaceaeNK4A214group.id.11358	PCOS	MR Egger	13	0.67	1.31	0.39	4.33
genus.RuminococcaceaeNK4A214group.id.11358	PCOS	Weighted median	13	0.88	0.96	0.61	1.53
genus.RuminococcaceaeNK4A214group.id.11358	PCOS	Inverse variance weighted	13	0.96	0.99	0.71	1.39
genus.RuminococcaceaeNK4A214group.id.11358	PCOS	Simple mode	13	0.96	0.98	0.45	2.13
genus.RuminococcaceaeNK4A214group.id.11358	PCOS	Weighted mode	13	0.99	1	0.47	2.14
genus.RuminococcaceaeUCG002.id.11360	PCOS	Inverse variance weighted	22	0.33	0.88	0.69	1.13
genus.RuminococcaceaeUCG002.id.11360	PCOS	Simple mode	22	0.75	1.12	0.57	2.17
genus.RuminococcaceaeUCG002.id.11360	PCOS	Weighted mode	22	0.8	1.1	0.54	2.24
genus.RuminococcaceaeUCG002.id.11360	PCOS	MR Egger	22	0.84	1.08	0.53	2.2
genus.RuminococcaceaeUCG002.id.11360	PCOS	Weighted median	22	0.9	1.02	0.72	1.46
genus.RuminococcaceaeUCG003.id.11361	PCOS	Weighted median	12	0.24	1.29	0.85	1.96
genus.RuminococcaceaeUCG003.id.11361	PCOS	MR Egger	12	0.28	1.92	0.62	5.93
genus.RuminococcaceaeUCG003.id.11361	PCOS	Weighted mode	12	0.35	1.36	0.73	2.52
genus.RuminococcaceaeUCG003.id.11361	PCOS	Inverse variance weighted	12	0.4	1.16	0.82	1.65
genus.RuminococcaceaeUCG003.id.11361	PCOS	Simple mode	12	0.43	1.32	0.68	2.57
genus.RuminococcaceaeUCG004.id.11362	PCOS	Weighted mode	11	0.38	1.32	0.73	2.39
genus.RuminococcaceaeUCG004.id.11362	PCOS	Simple mode	11	0.4	1.33	0.7	2.54
genus.RuminococcaceaeUCG004.id.11362	PCOS	Weighted median	11	0.46	1.16	0.79	1.69
genus.RuminococcaceaeUCG004.id.11362	PCOS	MR Egger	11	0.56	0.58	0.1	3.41
genus.RuminococcaceaeUCG004.id.11362	PCOS	Inverse variance weighted	11	0.98	1	0.74	1.36
genus.RuminococcaceaeUCG005.id.11363	PCOS	Inverse variance weighted	14	0.03	1.39	1.04	1.86
genus.RuminococcaceaeUCG005.id.11363	PCOS	Inverse variance weighted	14	0.03	1.39	1.04	1.86
genus.RuminococcaceaeUCG005.id.11363	PCOS	Weighted median	14	0.17	1.33	0.88	2
genus.RuminococcaceaeUCG005.id.11363	PCOS	Weighted median	14	0.18	1.33	0.88	2.01
genus.RuminococcaceaeUCG005.id.11363	PCOS	Weighted mode	14	0.5	1.23	0.69	2.17
genus.RuminococcaceaeUCG005.id.11363	PCOS	Weighted mode	14	0.51	1.23	0.68	2.19
genus.RuminococcaceaeUCG005.id.11363	PCOS	Simple mode	14	0.64	1.17	0.61	2.27
genus.RuminococcaceaeUCG005.id.11363	PCOS	Simple mode	14	0.64	1.17	0.6	2.28
genus.RuminococcaceaeUCG005.id.11363	PCOS	MR Egger	14	0.66	1.2	0.53	2.73
genus.RuminococcaceaeUCG005.id.11363	PCOS	MR Egger	14	0.66	1.2	0.53	2.73
genus.RuminococcaceaeUCG009.id.11366	PCOS	Inverse variance weighted	12	0.39	0.88	0.66	1.17
genus.RuminococcaceaeUCG009.id.11366	PCOS	Inverse variance weighted	12	0.39	0.88	0.66	1.17
genus.RuminococcaceaeUCG009.id.11366	PCOS	MR Egger	12	0.64	0.72	0.19	2.76
genus.RuminococcaceaeUCG009.id.11366	PCOS	MR Egger	12	0.64	0.72	0.19	2.76
genus.RuminococcaceaeUCG009.id.11366	PCOS	Weighted median	12	0.73	0.94	0.67	1.32
genus.RuminococcaceaeUCG009.id.11366	PCOS	Weighted median	12	0.74	0.94	0.67	1.33
genus.RuminococcaceaeUCG009.id.11366	PCOS	Weighted mode	12	0.97	0.99	0.55	1.79
genus.RuminococcaceaeUCG009.id.11366	PCOS	Weighted mode	12	0.97	0.99	0.54	1.81
genus.RuminococcaceaeUCG009.id.11366	PCOS	Simple mode	12	0.98	0.99	0.56	1.77
genus.RuminococcaceaeUCG009.id.11366	PCOS	Simple mode	12	0.98	0.99	0.56	1.77
genus.RuminococcaceaeUCG010.id.11367	PCOS	MR Egger	6	0.34	2.18	0.53	9.07
genus.RuminococcaceaeUCG010.id.11367	PCOS	Simple mode	6	0.47	1.42	0.58	3.46
genus.RuminococcaceaeUCG010.id.11367	PCOS	Weighted mode	6	0.48	1.42	0.58	3.5
genus.RuminococcaceaeUCG010.id.11367	PCOS	Weighted median	6	0.62	1.15	0.66	1.99
genus.RuminococcaceaeUCG010.id.11367	PCOS	Inverse variance weighted	6	0.97	0.99	0.65	1.52
genus.RuminococcaceaeUCG011.id.11368	PCOS	Inverse variance weighted	8	0.02	0.76	0.6	0.95
genus.RuminococcaceaeUCG011.id.11368	PCOS	Weighted median	8	0.06	0.75	0.56	1.01
genus.RuminococcaceaeUCG011.id.11368	PCOS	MR Egger	8	0.08	0.32	0.11	0.91
genus.RuminococcaceaeUCG011.id.11368	PCOS	Weighted mode	8	0.11	0.61	0.36	1.04
genus.RuminococcaceaeUCG011.id.11368	PCOS	Simple mode	8	0.15	0.62	0.35	1.1
genus.RuminococcaceaeUCG013.id.11370	PCOS	Simple mode	12	0.21	1.58	0.8	3.11
genus.RuminococcaceaeUCG013.id.11370	PCOS	Weighted median	12	0.24	1.32	0.83	2.11
genus.RuminococcaceaeUCG013.id.11370	PCOS	Weighted mode	12	0.27	1.44	0.78	2.67
genus.RuminococcaceaeUCG013.id.11370	PCOS	MR Egger	12	0.35	1.66	0.6	4.57
genus.RuminococcaceaeUCG013.id.11370	PCOS	Inverse variance weighted	12	0.61	1.1	0.77	1.58
genus.RuminococcaceaeUCG014.id.11371	PCOS	MR Egger	11	0.51	1.47	0.49	4.4
genus.RuminococcaceaeUCG014.id.11371	PCOS	Inverse variance weighted	11	0.62	0.91	0.62	1.32
genus.RuminococcaceaeUCG014.id.11371	PCOS	Weighted mode	11	0.64	1.21	0.56	2.61
genus.RuminococcaceaeUCG014.id.11371	PCOS	Simple mode	11	0.7	1.16	0.55	2.46
genus.RuminococcaceaeUCG014.id.11371	PCOS	Weighted median	11	0.86	1.04	0.65	1.68
genus.Ruminococcus1.id.11373	PCOS	Simple mode	10	0.39	0.64	0.24	1.68
genus.Ruminococcus1.id.11373	PCOS	Weighted median	10	0.41	0.79	0.45	1.38
genus.Ruminococcus1.id.11373	PCOS	Inverse variance weighted	10	0.41	0.8	0.46	1.38
genus.Ruminococcus1.id.11373	PCOS	MR Egger	10	0.45	1.9	0.39	9.37
genus.Ruminococcus1.id.11373	PCOS	Weighted mode	10	0.5	0.73	0.3	1.77
genus.Ruminococcus2.id.11374	PCOS	Inverse variance weighted	14	0.72	1.06	0.78	1.45
genus.Ruminococcus2.id.11374	PCOS	MR Egger	14	0.85	1.09	0.47	2.51
genus.Ruminococcus2.id.11374	PCOS	Simple mode	14	0.88	1.06	0.54	2.07
genus.Ruminococcus2.id.11374	PCOS	Weighted mode	14	0.88	1.05	0.57	1.92
genus.Ruminococcus2.id.11374	PCOS	Weighted median	14	0.95	1.01	0.66	1.56
genus.Sellimonas.id.14369	PCOS	Inverse variance weighted	9	0	0.69	0.58	0.84
genus.Sellimonas.id.14369	PCOS	Weighted median	9	0	0.69	0.53	0.89
genus.Sellimonas.id.14369	PCOS	Weighted mode	9	0.12	0.7	0.47	1.04
genus.Sellimonas.id.14369	PCOS	Simple mode	9	0.23	0.77	0.51	1.14
genus.Sellimonas.id.14369	PCOS	MR Egger	9	0.83	1.14	0.38	3.44
genus.Senegalimassilia.id.11160	PCOS	MR Egger	6	0.3	2.02	0.64	6.36
genus.Senegalimassilia.id.11160	PCOS	Weighted median	6	0.71	0.92	0.6	1.42
genus.Senegalimassilia.id.11160	PCOS	Inverse variance weighted	6	0.77	0.95	0.67	1.35
genus.Senegalimassilia.id.11160	PCOS	Simple mode	6	0.8	0.91	0.44	1.86
genus.Senegalimassilia.id.11160	PCOS	Weighted mode	6	0.92	0.97	0.5	1.85
genus.Slackia.id.825	PCOS	Inverse variance weighted	6	0.24	0.8	0.54	1.16
genus.Slackia.id.825	PCOS	Weighted median	6	0.6	0.9	0.6	1.34
genus.Slackia.id.825	PCOS	Simple mode	6	0.73	0.9	0.52	1.57
genus.Slackia.id.825	PCOS	Weighted mode	6	0.83	0.94	0.55	1.61
genus.Slackia.id.825	PCOS	MR Egger	6	0.92	1.14	0.09	15.31
genus.Streptococcus.id.1853	PCOS	Inverse variance weighted	15	0.01	1.53	1.13	2.07
genus.Streptococcus.id.1853	PCOS	Weighted median	15	0.02	1.62	1.07	2.45
genus.Streptococcus.id.1853	PCOS	Simple mode	15	0.13	1.69	0.89	3.23
genus.Streptococcus.id.1853	PCOS	MR Egger	15	0.14	2.38	0.81	7.04
genus.Streptococcus.id.1853	PCOS	Weighted mode	15	0.14	1.7	0.87	3.33
genus.Subdoligranulum.id.2070	PCOS	MR Egger	11	0.17	0.5	0.2	1.25
genus.Subdoligranulum.id.2070	PCOS	Weighted mode	11	0.61	0.83	0.42	1.64
genus.Subdoligranulum.id.2070	PCOS	Inverse variance weighted	11	0.75	1.06	0.73	1.54
genus.Subdoligranulum.id.2070	PCOS	Weighted median	11	0.76	0.93	0.56	1.52
genus.Subdoligranulum.id.2070	PCOS	Simple mode	11	0.89	0.95	0.45	2.01
genus.Sutterella.id.2896	PCOS	Inverse variance weighted	12	0.17	1.24	0.91	1.7
genus.Sutterella.id.2896	PCOS	Weighted median	12	0.61	1.12	0.72	1.74
genus.Sutterella.id.2896	PCOS	Simple mode	12	0.94	1.03	0.51	2.06
genus.Sutterella.id.2896	PCOS	Weighted mode	12	0.96	0.98	0.47	2.02
genus.Sutterella.id.2896	PCOS	MR Egger	12	0.98	1.02	0.22	4.76
genus.Terrisporobacter.id.11348	PCOS	MR Egger	5	0.17	2.28	0.93	5.62
genus.Terrisporobacter.id.11348	PCOS	Simple mode	5	0.28	0.62	0.3	1.31
genus.Terrisporobacter.id.11348	PCOS	Inverse variance weighted	5	0.56	0.89	0.61	1.31
genus.Terrisporobacter.id.11348	PCOS	Weighted mode	5	0.57	1.21	0.66	2.22
genus.Terrisporobacter.id.11348	PCOS	Weighted median	5	0.88	1.03	0.68	1.57
genus.Turicibacter.id.2162	PCOS	Inverse variance weighted	9	0.33	0.86	0.64	1.16
genus.Turicibacter.id.2162	PCOS	Weighted median	9	0.61	0.9	0.6	1.35
genus.Turicibacter.id.2162	PCOS	MR Egger	9	0.74	1.24	0.36	4.26
genus.Turicibacter.id.2162	PCOS	Simple mode	9	0.87	0.95	0.5	1.8
genus.Turicibacter.id.2162	PCOS	Weighted mode	9	0.97	0.99	0.56	1.75
genus.Tyzzerella3.id.11335	PCOS	Simple mode	13	0.21	1.43	0.85	2.41
genus.Tyzzerella3.id.11335	PCOS	Weighted mode	13	0.42	0.81	0.5	1.33
genus.Tyzzerella3.id.11335	PCOS	MR Egger	13	0.49	0.69	0.24	1.95
genus.Tyzzerella3.id.11335	PCOS	Inverse variance weighted	13	0.59	1.05	0.87	1.27
genus.Tyzzerella3.id.11335	PCOS	Weighted median	13	0.92	1.01	0.78	1.32
genus.unknowngenus.id.1000000073	PCOS	Simple mode	15	0.45	0.8	0.45	1.41
genus.unknowngenus.id.1000000073	PCOS	Weighted mode	15	0.53	0.84	0.5	1.42
genus.unknowngenus.id.1000000073	PCOS	Weighted median	15	0.53	0.9	0.64	1.26
genus.unknowngenus.id.1000000073	PCOS	MR Egger	15	0.58	1.24	0.59	2.59
genus.unknowngenus.id.1000000073	PCOS	Inverse variance weighted	15	0.66	0.95	0.74	1.21
genus.unknowngenus.id.1000001215	PCOS	MR Egger	9	0.1	0.46	0.2	1.04
genus.unknowngenus.id.1000001215	PCOS	Inverse variance weighted	9	0.35	0.86	0.63	1.18
genus.unknowngenus.id.1000001215	PCOS	Weighted median	9	0.87	0.97	0.69	1.37
genus.unknowngenus.id.1000001215	PCOS	Simple mode	9	0.9	1.04	0.61	1.75
genus.unknowngenus.id.1000001215	PCOS	Weighted mode	9	0.94	1.02	0.62	1.66
genus.unknowngenus.id.1000005472	PCOS	Inverse variance weighted	13	0.66	1.06	0.82	1.38
genus.unknowngenus.id.1000005472	PCOS	Weighted median	13	0.81	1.04	0.73	1.48
genus.unknowngenus.id.1000005472	PCOS	MR Egger	13	0.88	1.06	0.5	2.27
genus.unknowngenus.id.1000005472	PCOS	Weighted mode	13	0.98	1.01	0.6	1.7
genus.unknowngenus.id.1000005472	PCOS	Simple mode	13	0.99	1	0.58	1.71
genus.unknowngenus.id.1000005479	PCOS	Inverse variance weighted	8	0.43	0.87	0.62	1.22
genus.unknowngenus.id.1000005479	PCOS	MR Egger	8	0.48	1.77	0.41	7.77
genus.unknowngenus.id.1000005479	PCOS	Simple mode	8	0.6	1.19	0.64	2.22
genus.unknowngenus.id.1000005479	PCOS	Weighted mode	8	0.61	1.19	0.63	2.24
genus.unknowngenus.id.1000005479	PCOS	Weighted median	8	0.9	0.98	0.67	1.42
genus.unknowngenus.id.1000006162	PCOS	Inverse variance weighted	13	0.1	1.16	0.97	1.4
genus.unknowngenus.id.1000006162	PCOS	MR Egger	13	0.31	0.66	0.3	1.43
genus.unknowngenus.id.1000006162	PCOS	Weighted median	13	0.57	1.07	0.84	1.37
genus.unknowngenus.id.1000006162	PCOS	Weighted mode	13	0.73	1.08	0.71	1.65
genus.unknowngenus.id.1000006162	PCOS	Simple mode	13	0.75	1.07	0.7	1.65
genus.unknowngenus.id.1868	PCOS	Simple mode	12	0.35	0.74	0.41	1.35
genus.unknowngenus.id.1868	PCOS	Weighted mode	12	0.35	0.75	0.41	1.35
genus.unknowngenus.id.1868	PCOS	Weighted median	12	0.41	0.85	0.58	1.25
genus.unknowngenus.id.1868	PCOS	MR Egger	12	0.53	1.52	0.43	5.36
genus.unknowngenus.id.1868	PCOS	Inverse variance weighted	12	0.83	1.04	0.72	1.51
genus.unknowngenus.id.2001	PCOS	Inverse variance weighted	9	0.83	0.97	0.71	1.32
genus.unknowngenus.id.2001	PCOS	Weighted median	9	0.9	0.97	0.66	1.45
genus.unknowngenus.id.2001	PCOS	MR Egger	9	0.91	0.94	0.36	2.48
genus.unknowngenus.id.2001	PCOS	Weighted mode	9	0.93	1.03	0.58	1.82
genus.unknowngenus.id.2001	PCOS	Simple mode	9	0.97	0.99	0.54	1.81
genus.unknowngenus.id.2041	PCOS	MR Egger	12	0.06	0.45	0.22	0.94
genus.unknowngenus.id.2041	PCOS	Inverse variance weighted	12	0.64	0.94	0.71	1.23
genus.unknowngenus.id.2041	PCOS	Weighted median	12	0.83	0.96	0.67	1.38
genus.unknowngenus.id.2041	PCOS	Weighted mode	12	0.93	0.97	0.49	1.9
genus.unknowngenus.id.2041	PCOS	Simple mode	12	0.96	0.98	0.52	1.88
genus.unknowngenus.id.2071	PCOS	MR Egger	16	0.34	1.95	0.52	7.28
genus.unknowngenus.id.2071	PCOS	Weighted median	16	0.63	1.09	0.76	1.58
genus.unknowngenus.id.2071	PCOS	Inverse variance weighted	16	0.67	1.06	0.81	1.39
genus.unknowngenus.id.2071	PCOS	Weighted mode	16	0.89	1.05	0.56	1.97
genus.unknowngenus.id.2071	PCOS	Simple mode	16	0.89	1.05	0.55	1.98
genus.unknowngenus.id.2755	PCOS	Weighted median	13	0.52	1.11	0.81	1.54
genus.unknowngenus.id.2755	PCOS	Inverse variance weighted	13	0.56	1.07	0.84	1.37
genus.unknowngenus.id.2755	PCOS	MR Egger	13	0.77	0.85	0.31	2.38
genus.unknowngenus.id.2755	PCOS	Simple mode	13	0.78	1.08	0.63	1.87
genus.unknowngenus.id.2755	PCOS	Weighted mode	13	0.79	1.07	0.65	1.76
genus.unknowngenus.id.826	PCOS	Inverse variance weighted	13	0.29	0.85	0.63	1.15
genus.unknowngenus.id.826	PCOS	Weighted mode	13	0.71	0.89	0.49	1.61
genus.unknowngenus.id.826	PCOS	MR Egger	13	0.73	1.16	0.51	2.61
genus.unknowngenus.id.826	PCOS	Weighted median	13	0.78	0.94	0.63	1.42
genus.unknowngenus.id.826	PCOS	Simple mode	13	0.96	0.98	0.5	1.91
genus.unknowngenus.id.959	PCOS	Inverse variance weighted	12	0.01	1.3	1.07	1.58
genus.unknowngenus.id.959	PCOS	Weighted median	12	0.11	1.24	0.95	1.61
genus.unknowngenus.id.959	PCOS	Simple mode	12	0.37	1.21	0.81	1.82
genus.unknowngenus.id.959	PCOS	Weighted mode	12	0.38	1.2	0.81	1.78
genus.unknowngenus.id.959	PCOS	MR Egger	12	0.43	0.62	0.2	1.92
genus.Veillonella.id.2198	PCOS	MR Egger	7	0.54	2.69	0.14	50.62
genus.Veillonella.id.2198	PCOS	Weighted median	7	0.71	1.09	0.71	1.67
genus.Veillonella.id.2198	PCOS	Simple mode	7	0.77	1.11	0.59	2.09
genus.Veillonella.id.2198	PCOS	Weighted mode	7	0.78	1.1	0.57	2.12
genus.Veillonella.id.2198	PCOS	Inverse variance weighted	7	0.91	0.98	0.69	1.4
genus.Victivallis.id.2256	PCOS	Weighted median	10	0.2	1.15	0.93	1.43
genus.Victivallis.id.2256	PCOS	Weighted mode	10	0.26	1.22	0.88	1.69
genus.Victivallis.id.2256	PCOS	Simple mode	10	0.31	1.21	0.86	1.72
genus.Victivallis.id.2256	PCOS	Inverse variance weighted	10	0.32	1.09	0.92	1.3
genus.Victivallis.id.2256	PCOS	MR Egger	10	0.92	0.94	0.26	3.39
genus..Clostridiuminnocuumgroup.id.14397	PCOS	MR Egger	9	0.25	1.99	0.68	5.81
genus..Clostridiuminnocuumgroup.id.14397	PCOS	Weighted median	9	0.28	1.17	0.88	1.55
genus..Clostridiuminnocuumgroup.id.14397	PCOS	Simple mode	9	0.32	1.28	0.81	2.03
genus..Clostridiuminnocuumgroup.id.14397	PCOS	Weighted mode	9	0.33	1.27	0.81	2.01
genus..Clostridiuminnocuumgroup.id.14397	PCOS	Inverse variance weighted	9	0.61	1.06	0.86	1.31
genus..Eubacteriumbrachygroup.id.11296	PCOS	Inverse variance weighted	10	0.66	0.96	0.79	1.16
genus..Eubacteriumbrachygroup.id.11296	PCOS	Weighted median	10	0.9	0.98	0.76	1.27
genus..Eubacteriumbrachygroup.id.11296	PCOS	MR Egger	10	0.94	0.97	0.4	2.32
genus..Eubacteriumbrachygroup.id.11296	PCOS	Weighted mode	10	0.94	0.98	0.65	1.49
genus..Eubacteriumbrachygroup.id.11296	PCOS	Simple mode	10	0.95	0.99	0.65	1.49
genus..Eubacteriumcoprostanoligenesgroup.id.11375	PCOS	MR Egger	14	0.33	2.04	0.51	8.16
genus..Eubacteriumcoprostanoligenesgroup.id.11375	PCOS	Weighted median	14	0.8	1.06	0.7	1.61
genus..Eubacteriumcoprostanoligenesgroup.id.11375	PCOS	Simple mode	14	0.86	1.07	0.52	2.22
genus..Eubacteriumcoprostanoligenesgroup.id.11375	PCOS	Weighted mode	14	0.88	1.06	0.49	2.33
genus..Eubacteriumcoprostanoligenesgroup.id.11375	PCOS	Inverse variance weighted	14	0.92	0.98	0.7	1.37
genus..Eubacteriumeligensgroup.id.14372	PCOS	Simple mode	7	0.21	0.48	0.17	1.36
genus..Eubacteriumeligensgroup.id.14372	PCOS	Weighted median	7	0.22	0.65	0.33	1.29
genus..Eubacteriumeligensgroup.id.14372	PCOS	Weighted mode	7	0.26	0.52	0.19	1.44
genus..Eubacteriumeligensgroup.id.14372	PCOS	MR Egger	7	0.33	0.23	0.02	3.36
genus..Eubacteriumeligensgroup.id.14372	PCOS	Inverse variance weighted	7	0.77	0.9	0.46	1.78
genus..Eubacteriumfissicatenagroup.id.14373	PCOS	Inverse variance weighted	9	0.47	1.11	0.84	1.46
genus..Eubacteriumfissicatenagroup.id.14373	PCOS	MR Egger	9	0.54	0.61	0.14	2.71
genus..Eubacteriumfissicatenagroup.id.14373	PCOS	Weighted mode	9	0.66	0.88	0.52	1.49
genus..Eubacteriumfissicatenagroup.id.14373	PCOS	Simple mode	9	0.68	0.88	0.5	1.56
genus..Eubacteriumfissicatenagroup.id.14373	PCOS	Weighted median	9	0.73	1.06	0.78	1.43
genus..Eubacteriumhalliigroup.id.11338	PCOS	Simple mode	15	0.48	1.3	0.64	2.64
genus..Eubacteriumhalliigroup.id.11338	PCOS	Weighted mode	15	0.48	1.28	0.66	2.49
genus..Eubacteriumhalliigroup.id.11338	PCOS	MR Egger	15	0.69	0.87	0.46	1.65
genus..Eubacteriumhalliigroup.id.11338	PCOS	Weighted median	15	0.84	1.04	0.7	1.54
genus..Eubacteriumhalliigroup.id.11338	PCOS	Inverse variance weighted	15	0.84	0.97	0.73	1.3
genus..Eubacteriumnodatumgroup.id.11297	PCOS	Inverse variance weighted	11	0.16	1.13	0.96	1.33
genus..Eubacteriumnodatumgroup.id.11297	PCOS	Weighted median	11	0.3	1.12	0.9	1.39
genus..Eubacteriumnodatumgroup.id.11297	PCOS	MR Egger	11	0.89	1.06	0.51	2.19
genus..Eubacteriumnodatumgroup.id.11297	PCOS	Weighted mode	11	0.97	1.01	0.71	1.43
genus..Eubacteriumnodatumgroup.id.11297	PCOS	Simple mode	11	0.99	1	0.72	1.39
genus..Eubacteriumoxidoreducensgroup.id.11339	PCOS	Weighted median	4	0.39	1.2	0.79	1.82
genus..Eubacteriumoxidoreducensgroup.id.11339	PCOS	Weighted mode	4	0.44	1.25	0.76	2.04
genus..Eubacteriumoxidoreducensgroup.id.11339	PCOS	Inverse variance weighted	4	0.46	1.14	0.8	1.62
genus..Eubacteriumoxidoreducensgroup.id.11339	PCOS	Simple mode	4	0.52	1.24	0.7	2.19
genus..Eubacteriumoxidoreducensgroup.id.11339	PCOS	MR Egger	4	0.67	1.32	0.44	3.91
genus..Eubacteriumrectalegroup.id.14374	PCOS	Inverse variance weighted	8	0.53	1.17	0.72	1.9
genus..Eubacteriumrectalegroup.id.14374	PCOS	Weighted mode	8	0.55	0.7	0.22	2.16
genus..Eubacteriumrectalegroup.id.14374	PCOS	Simple mode	8	0.56	0.7	0.22	2.19
genus..Eubacteriumrectalegroup.id.14374	PCOS	MR Egger	8	0.61	0.61	0.1	3.65
genus..Eubacteriumrectalegroup.id.14374	PCOS	Weighted median	8	0.75	1.1	0.62	1.95
genus..Eubacteriumruminantiumgroup.id.11340	PCOS	Weighted median	18	0.17	1.21	0.92	1.6
genus..Eubacteriumruminantiumgroup.id.11340	PCOS	Inverse variance weighted	18	0.2	1.14	0.93	1.41
genus..Eubacteriumruminantiumgroup.id.11340	PCOS	Simple mode	18	0.21	1.42	0.84	2.4
genus..Eubacteriumruminantiumgroup.id.11340	PCOS	Weighted mode	18	0.23	1.34	0.84	2.13
genus..Eubacteriumruminantiumgroup.id.11340	PCOS	MR Egger	18	0.98	1.01	0.47	2.18
genus..Eubacteriumventriosumgroup.id.11341	PCOS	MR Egger	15	0.27	0.4	0.08	1.9
genus..Eubacteriumventriosumgroup.id.11341	PCOS	Inverse variance weighted	15	0.3	0.84	0.59	1.17
genus..Eubacteriumventriosumgroup.id.11341	PCOS	Weighted median	15	0.77	0.94	0.6	1.46
genus..Eubacteriumventriosumgroup.id.11341	PCOS	Weighted mode	15	0.81	1.1	0.52	2.35
genus..Eubacteriumventriosumgroup.id.11341	PCOS	Simple mode	15	0.84	1.09	0.48	2.48
genus..Eubacteriumxylanophilumgroup.id.14375	PCOS	MR Egger	9	0.36	1.96	0.5	7.66
genus..Eubacteriumxylanophilumgroup.id.14375	PCOS	Weighted median	9	0.72	0.91	0.55	1.51
genus..Eubacteriumxylanophilumgroup.id.14375	PCOS	Weighted mode	9	0.82	0.93	0.48	1.79
genus..Eubacteriumxylanophilumgroup.id.14375	PCOS	Simple mode	9	0.89	0.95	0.46	1.96
genus..Eubacteriumxylanophilumgroup.id.14375	PCOS	Inverse variance weighted	9	0.91	0.97	0.63	1.51
genus..Ruminococcusgauvreauiigroup.id.11342	PCOS	Inverse variance weighted	13	0.04	0.72	0.53	0.98
genus..Ruminococcusgauvreauiigroup.id.11342	PCOS	Weighted median	13	0.23	0.77	0.51	1.18
genus..Ruminococcusgauvreauiigroup.id.11342	PCOS	Weighted mode	13	0.51	0.78	0.38	1.6
genus..Ruminococcusgauvreauiigroup.id.11342	PCOS	Simple mode	13	0.53	0.79	0.38	1.61
genus..Ruminococcusgauvreauiigroup.id.11342	PCOS	MR Egger	13	0.84	1.18	0.25	5.48
genus..Ruminococcusgnavusgroup.id.14376	PCOS	MR Egger	12	0.28	0.55	0.2	1.53
genus..Ruminococcusgnavusgroup.id.14376	PCOS	Weighted median	12	0.56	0.92	0.68	1.23
genus..Ruminococcusgnavusgroup.id.14376	PCOS	Inverse variance weighted	12	0.73	0.96	0.77	1.2
genus..Ruminococcusgnavusgroup.id.14376	PCOS	Weighted mode	12	0.85	1.05	0.64	1.71
genus..Ruminococcusgnavusgroup.id.14376	PCOS	Simple mode	12	0.92	1.03	0.61	1.73
genus..Ruminococcustorquesgroup.id.14377	PCOS	MR Egger	9	0.28	2.13	0.59	7.62
genus..Ruminococcustorquesgroup.id.14377	PCOS	Simple mode	9	0.76	0.86	0.33	2.23
genus..Ruminococcustorquesgroup.id.14377	PCOS	Weighted mode	9	0.86	0.92	0.38	2.22
genus..Ruminococcustorquesgroup.id.14377	PCOS	Inverse variance weighted	9	0.98	1	0.68	1.49
genus..Ruminococcustorquesgroup.id.14377	PCOS	Weighted median	9	0.99	1	0.59	1.68

## Sheet: Supplementary Table 5
The heterogeneity of gut microbiota instrumental variables
Exposure (gut microbiota)	Outcome	Method	Q	Q_df	Q_pval
phylum.Actinobacteria.id.400	PCOS	MR Egger	13.7	13	0.4
phylum.Actinobacteria.id.400	PCOS	Inverse variance weighted	14.54	14	0.41
phylum.Bacteroidetes.id.905	PCOS	MR Egger	7.39	11	0.77
phylum.Bacteroidetes.id.905	PCOS	Inverse variance weighted	10.58	12	0.57
phylum.Cyanobacteria.id.1500	PCOS	MR Egger	10.45	6	0.11
phylum.Cyanobacteria.id.1500	PCOS	Inverse variance weighted	10.67	7	0.15
phylum.Euryarchaeota.id.55	PCOS	MR Egger	1.65	10	1
phylum.Euryarchaeota.id.55	PCOS	Inverse variance weighted	1.65	11	1
phylum.Firmicutes.id.1672	PCOS	MR Egger	17.12	13	0.19
phylum.Firmicutes.id.1672	PCOS	Inverse variance weighted	17.12	14	0.25
phylum.Lentisphaerae.id.2238	PCOS	MR Egger	1.89	7	0.97
phylum.Lentisphaerae.id.2238	PCOS	Inverse variance weighted	1.91	8	0.98
phylum.Proteobacteria.id.2375	PCOS	MR Egger	10.4	10	0.41
phylum.Proteobacteria.id.2375	PCOS	Inverse variance weighted	13.55	11	0.26
phylum.Tenericutes.id.3919	PCOS	MR Egger	7.16	9	0.62
phylum.Tenericutes.id.3919	PCOS	Inverse variance weighted	7.71	10	0.66
phylum.Verrucomicrobia.id.3982	PCOS	MR Egger	8.52	10	0.58
phylum.Verrucomicrobia.id.3982	PCOS	Inverse variance weighted	8.75	11	0.64
class.Actinobacteria.id.419	PCOS	MR Egger	13.84	14	0.46
class.Actinobacteria.id.419	PCOS	Inverse variance weighted	15.37	15	0.43
class.Alphaproteobacteria.id.2379	PCOS	MR Egger	5.47	5	0.36
class.Alphaproteobacteria.id.2379	PCOS	Inverse variance weighted	6.63	6	0.36
class.Bacilli.id.1673	PCOS	MR Egger	18.37	16	0.3
class.Bacilli.id.1673	PCOS	Inverse variance weighted	22.08	17	0.18
class.Bacteroidia.id.912	PCOS	MR Egger	9.57	13	0.73
class.Bacteroidia.id.912	PCOS	Inverse variance weighted	12.75	14	0.55
class.Betaproteobacteria.id.2867	PCOS	MR Egger	15.72	10	0.11
class.Betaproteobacteria.id.2867	PCOS	Inverse variance weighted	16.63	11	0.12
class.Clostridia.id.1859	PCOS	MR Egger	18.53	12	0.1
class.Clostridia.id.1859	PCOS	Inverse variance weighted	20.84	13	0.08
class.Coriobacteriia.id.809	PCOS	MR Egger	11.48	12	0.49
class.Coriobacteriia.id.809	PCOS	Inverse variance weighted	15.84	13	0.26
class.Deltaproteobacteria.id.3087	PCOS	MR Egger	15.89	11	0.15
class.Deltaproteobacteria.id.3087	PCOS	Inverse variance weighted	17.04	12	0.15
class.Erysipelotrichia.id.2147	PCOS	MR Egger	12.77	11	0.31
class.Erysipelotrichia.id.2147	PCOS	Inverse variance weighted	14.93	12	0.25
class.Gammaproteobacteria.id.3303	PCOS	MR Egger	2.38	5	0.79
class.Gammaproteobacteria.id.3303	PCOS	Inverse variance weighted	3.53	6	0.74
class.Lentisphaeria.id.2250	PCOS	MR Egger	1.87	6	0.93
class.Lentisphaeria.id.2250	PCOS	Inverse variance weighted	1.9	7	0.97
class.Melainabacteria.id.1589	PCOS	MR Egger	9.54	8	0.3
class.Melainabacteria.id.1589	PCOS	Inverse variance weighted	12.41	9	0.19
class.Methanobacteria.id.119	PCOS	MR Egger	5.19	8	0.74
class.Methanobacteria.id.119	PCOS	Inverse variance weighted	5.19	9	0.82
class.Mollicutes.id.3920	PCOS	MR Egger	7.16	9	0.62
class.Mollicutes.id.3920	PCOS	Inverse variance weighted	7.71	10	0.66
class.Negativicutes.id.2164	PCOS	MR Egger	11.89	9	0.22
class.Negativicutes.id.2164	PCOS	Inverse variance weighted	12.84	10	0.23
class.Verrucomicrobiae.id.4029	PCOS	MR Egger	8.63	9	0.47
class.Verrucomicrobiae.id.4029	PCOS	Inverse variance weighted	8.75	10	0.56
order.Actinomycetales.id.420	PCOS	MR Egger	2.05	3	0.56
order.Actinomycetales.id.420	PCOS	Inverse variance weighted	2.09	4	0.72
order.Bacillales.id.1674	PCOS	MR Egger	9.01	7	0.25
order.Bacillales.id.1674	PCOS	Inverse variance weighted	9.12	8	0.33
order.Bacteroidales.id.913	PCOS	MR Egger	9.57	13	0.73
order.Bacteroidales.id.913	PCOS	Inverse variance weighted	12.75	14	0.55
order.Bifidobacteriales.id.432	PCOS	MR Egger	6.47	10	0.77
order.Bifidobacteriales.id.432	PCOS	Inverse variance weighted	6.47	11	0.84
order.Burkholderiales.id.2874	PCOS	MR Egger	14.04	9	0.12
order.Burkholderiales.id.2874	PCOS	Inverse variance weighted	15.25	10	0.12
order.Clostridiales.id.1863	PCOS	MR Egger	18.08	13	0.15
order.Clostridiales.id.1863	PCOS	Inverse variance weighted	20.85	14	0.11
order.Coriobacteriales.id.810	PCOS	MR Egger	11.48	12	0.49
order.Coriobacteriales.id.810	PCOS	Inverse variance weighted	15.84	13	0.26
order.Desulfovibrionales.id.3156	PCOS	MR Egger	15.33	10	0.12
order.Desulfovibrionales.id.3156	PCOS	Inverse variance weighted	16.87	11	0.11
order.Enterobacteriales.id.3468	PCOS	MR Egger	0.8	4	0.94
order.Enterobacteriales.id.3468	PCOS	Inverse variance weighted	6.16	5	0.29
order.Erysipelotrichales.id.2148	PCOS	MR Egger	12.77	11	0.31
order.Erysipelotrichales.id.2148	PCOS	Inverse variance weighted	14.93	12	0.25
order.Gastranaerophilales.id.1591	PCOS	MR Egger	10.77	7	0.15
order.Gastranaerophilales.id.1591	PCOS	Inverse variance weighted	14.79	8	0.06
order.Lactobacillales.id.1800	PCOS	MR Egger	17.94	13	0.16
order.Lactobacillales.id.1800	PCOS	Inverse variance weighted	21.1	14	0.1
order.Methanobacteriales.id.120	PCOS	MR Egger	5.19	8	0.74
order.Methanobacteriales.id.120	PCOS	Inverse variance weighted	5.19	9	0.82
order.MollicutesRF9.id.11579	PCOS	MR Egger	6.81	11	0.81
order.MollicutesRF9.id.11579	PCOS	Inverse variance weighted	6.81	12	0.87
order.NB1n.id.3953	PCOS	MR Egger	7.72	11	0.74
order.NB1n.id.3953	PCOS	Inverse variance weighted	9.93	12	0.62
order.Pasteurellales.id.3688	PCOS	MR Egger	17.69	12	0.13
order.Pasteurellales.id.3688	PCOS	Inverse variance weighted	19.36	13	0.11
order.Rhodospirillales.id.2667	PCOS	MR Egger	11.18	12	0.51
order.Rhodospirillales.id.2667	PCOS	Inverse variance weighted	11.24	13	0.59
order.Selenomonadales.id.2165	PCOS	MR Egger	11.89	9	0.22
order.Selenomonadales.id.2165	PCOS	Inverse variance weighted	12.84	10	0.23
order.Verrucomicrobiales.id.4030	PCOS	MR Egger	8.63	9	0.47
order.Verrucomicrobiales.id.4030	PCOS	Inverse variance weighted	8.75	10	0.56
order.Victivallales.id.2254	PCOS	MR Egger	1.87	6	0.93
order.Victivallales.id.2254	PCOS	Inverse variance weighted	1.9	7	0.97
family.Acidaminococcaceae.id.2166	PCOS	MR Egger	4.42	5	0.49
family.Acidaminococcaceae.id.2166	PCOS	Inverse variance weighted	5.52	6	0.48
family.Actinomycetaceae.id.421	PCOS	MR Egger	2.05	3	0.56
family.Actinomycetaceae.id.421	PCOS	Inverse variance weighted	2.09	4	0.72
family.Alcaligenaceae.id.2875	PCOS	MR Egger	5.56	9	0.78
family.Alcaligenaceae.id.2875	PCOS	Inverse variance weighted	9.92	10	0.45
family.Bacteroidaceae.id.917	PCOS	MR Egger	9.97	7	0.19
family.Bacteroidaceae.id.917	PCOS	Inverse variance weighted	12.18	8	0.14
family.BacteroidalesS24.7group.id.11173	PCOS	MR Egger	8.8	6	0.19
family.BacteroidalesS24.7group.id.11173	PCOS	Inverse variance weighted	10.18	7	0.18
family.Bifidobacteriaceae.id.433	PCOS	MR Egger	6.47	10	0.77
family.Bifidobacteriaceae.id.433	PCOS	Inverse variance weighted	6.47	11	0.84
family.Christensenellaceae.id.1866	PCOS	MR Egger	13.36	9	0.15
family.Christensenellaceae.id.1866	PCOS	Inverse variance weighted	14.82	10	0.14
family.Clostridiaceae1.id.1869	PCOS	MR Egger	10.88	8	0.21
family.Clostridiaceae1.id.1869	PCOS	Inverse variance weighted	10.95	9	0.28
family.ClostridialesvadinBB60group.id.11286	PCOS	MR Egger	14.22	13	0.36
family.ClostridialesvadinBB60group.id.11286	PCOS	Inverse variance weighted	14.86	14	0.39
family.Coriobacteriaceae.id.811	PCOS	MR Egger	11.48	12	0.49
family.Coriobacteriaceae.id.811	PCOS	Inverse variance weighted	15.84	13	0.26
family.Defluviitaleaceae.id.1924	PCOS	MR Egger	12.23	9	0.2
family.Defluviitaleaceae.id.1924	PCOS	Inverse variance weighted	15.03	10	0.13
family.Desulfovibrionaceae.id.3169	PCOS	MR Egger	10.15	8	0.25
family.Desulfovibrionaceae.id.3169	PCOS	Inverse variance weighted	12.48	9	0.19
family.Enterobacteriaceae.id.3469	PCOS	MR Egger	0.8	4	0.94
family.Enterobacteriaceae.id.3469	PCOS	Inverse variance weighted	6.16	5	0.29
family.Erysipelotrichaceae.id.2149	PCOS	MR Egger	12.77	11	0.31
family.Erysipelotrichaceae.id.2149	PCOS	Inverse variance weighted	14.93	12	0.25
family.FamilyXI.id.1936	PCOS	MR Egger	6.88	6	0.33
family.FamilyXI.id.1936	PCOS	Inverse variance weighted	7.19	7	0.41
family.FamilyXIII.id.1957	PCOS	MR Egger	9.82	8	0.28
family.FamilyXIII.id.1957	PCOS	Inverse variance weighted	9.84	9	0.36
family.Lachnospiraceae.id.1987	PCOS	MR Egger	11.97	15	0.68
family.Lachnospiraceae.id.1987	PCOS	Inverse variance weighted	11.98	16	0.75
family.Lactobacillaceae.id.1836	PCOS	MR Egger	11.97	8	0.15
family.Lactobacillaceae.id.1836	PCOS	Inverse variance weighted	13.55	9	0.14
family.Methanobacteriaceae.id.121	PCOS	MR Egger	5.19	8	0.74
family.Methanobacteriaceae.id.121	PCOS	Inverse variance weighted	5.19	9	0.82
family.Oxalobacteraceae.id.2966	PCOS	MR Egger	12.63	12	0.4
family.Oxalobacteraceae.id.2966	PCOS	Inverse variance weighted	13.07	13	0.44
family.Pasteurellaceae.id.3689	PCOS	MR Egger	17.69	12	0.13
family.Pasteurellaceae.id.3689	PCOS	Inverse variance weighted	19.36	13	0.11
family.Peptococcaceae.id.2024	PCOS	MR Egger	4.16	7	0.76
family.Peptococcaceae.id.2024	PCOS	Inverse variance weighted	6.63	8	0.58
family.Peptostreptococcaceae.id.2042	PCOS	MR Egger	4.61	12	0.97
family.Peptostreptococcaceae.id.2042	PCOS	Inverse variance weighted	4.69	13	0.98
family.Porphyromonadaceae.id.943	PCOS	MR Egger	6.42	7	0.49
family.Porphyromonadaceae.id.943	PCOS	Inverse variance weighted	7.14	8	0.52
family.Prevotellaceae.id.960	PCOS	MR Egger	16.46	14	0.29
family.Prevotellaceae.id.960	PCOS	Inverse variance weighted	17.3	15	0.3
family.Rhodospirillaceae.id.2717	PCOS	MR Egger	10.39	12	0.58
family.Rhodospirillaceae.id.2717	PCOS	Inverse variance weighted	10.39	13	0.66
family.Rikenellaceae.id.967	PCOS	MR Egger	16.18	17	0.51
family.Rikenellaceae.id.967	PCOS	Inverse variance weighted	16.19	18	0.58
family.Ruminococcaceae.id.2050	PCOS	MR Egger	3.98	8	0.86
family.Ruminococcaceae.id.2050	PCOS	Inverse variance weighted	5.27	9	0.81
family.Streptococcaceae.id.1850	PCOS	MR Egger	11.2	13	0.59
family.Streptococcaceae.id.1850	PCOS	Inverse variance weighted	11.7	14	0.63
family.Veillonellaceae.id.2172	PCOS	MR Egger	9.11	17	0.94
family.Veillonellaceae.id.2172	PCOS	Inverse variance weighted	9.11	18	0.96
family.Verrucomicrobiaceae.id.4036	PCOS	MR Egger	8.63	9	0.47
family.Verrucomicrobiaceae.id.4036	PCOS	Inverse variance weighted	8.75	10	0.56
family.Victivallaceae.id.2255	PCOS	MR Egger	4.99	9	0.83
family.Victivallaceae.id.2255	PCOS	Inverse variance weighted	6.31	10	0.79
family.unknownfamily.id.1000001214	PCOS	MR Egger	10.77	7	0.15
family.unknownfamily.id.1000001214	PCOS	Inverse variance weighted	14.79	8	0.06
family.unknownfamily.id.1000005471	PCOS	MR Egger	6.81	11	0.81
family.unknownfamily.id.1000005471	PCOS	Inverse variance weighted	6.81	12	0.87
family.unknownfamily.id.1000006161	PCOS	MR Egger	7.72	11	0.74
family.unknownfamily.id.1000006161	PCOS	Inverse variance weighted	9.93	12	0.62
genus.Actinomyces.id.423	PCOS	MR Egger	4.8	5	0.44
genus.Actinomyces.id.423	PCOS	Inverse variance weighted	4.81	6	0.57
genus.Adlercreutzia.id.812	PCOS	MR Egger	4.44	6	0.62
genus.Adlercreutzia.id.812	PCOS	Inverse variance weighted	6.3	7	0.51
genus.Akkermansia.id.4037	PCOS	MR Egger	8.62	9	0.47
genus.Akkermansia.id.4037	PCOS	Inverse variance weighted	8.74	10	0.56
genus.Alistipes.id.968	PCOS	MR Egger	8.43	12	0.75
genus.Alistipes.id.968	PCOS	Inverse variance weighted	9.14	13	0.76
genus.Allisonella.id.2174	PCOS	MR Egger	1.75	6	0.94
genus.Allisonella.id.2174	PCOS	Inverse variance weighted	3.94	7	0.79
genus.Alloprevotella.id.961	PCOS	MR Egger	1.04	4	0.9
genus.Alloprevotella.id.961	PCOS	Inverse variance weighted	1.62	5	0.9
genus.Anaerofilum.id.2053	PCOS	MR Egger	8.69	9	0.47
genus.Anaerofilum.id.2053	PCOS	Inverse variance weighted	8.72	10	0.56
genus.Anaerostipes.id.1991	PCOS	MR Egger	6.09	11	0.87
genus.Anaerostipes.id.1991	PCOS	Inverse variance weighted	6.68	12	0.88
genus.Anaerotruncus.id.2054	PCOS	MR Egger	5.29	11	0.92
genus.Anaerotruncus.id.2054	PCOS	Inverse variance weighted	7.2	12	0.84
genus.Bacteroides.id.918	PCOS	MR Egger	9.97	7	0.19
genus.Bacteroides.id.918	PCOS	Inverse variance weighted	12.18	8	0.14
genus.Barnesiella.id.944	PCOS	MR Egger	9.56	12	0.65
genus.Barnesiella.id.944	PCOS	Inverse variance weighted	10.61	13	0.64
genus.Bifidobacterium.id.436	PCOS	MR Egger	11.61	11	0.39
genus.Bifidobacterium.id.436	PCOS	Inverse variance weighted	11.62	12	0.48
genus.Bilophila.id.3170	PCOS	MR Egger	8.74	11	0.65
genus.Bilophila.id.3170	PCOS	Inverse variance weighted	8.89	12	0.71
genus.Blautia.id.1992	PCOS	MR Egger	15	11	0.18
genus.Blautia.id.1992	PCOS	Inverse variance weighted	15.98	12	0.19
genus.Butyricicoccus.id.2055	PCOS	MR Egger	3.72	6	0.71
genus.Butyricicoccus.id.2055	PCOS	Inverse variance weighted	4.5	7	0.72
genus.Butyricimonas.id.945	PCOS	MR Egger	13.45	11	0.27
genus.Butyricimonas.id.945	PCOS	Inverse variance weighted	13.71	12	0.32
genus.Butyrivibrio.id.1993	PCOS	MR Egger	12.82	13	0.46
genus.Butyrivibrio.id.1993	PCOS	Inverse variance weighted	12.85	14	0.54
genus.CandidatusSoleaferrea.id.11350	PCOS	MR Egger	2.37	7	0.94
genus.CandidatusSoleaferrea.id.11350	PCOS	Inverse variance weighted	3.18	8	0.92
genus.Catenibacterium.id.2153	PCOS	MR Egger	1.11	3	0.77
genus.Catenibacterium.id.2153	PCOS	Inverse variance weighted	1.31	4	0.86
genus.ChristensenellaceaeR.7group.id.11283	PCOS	MR Egger	5.76	8	0.67
genus.ChristensenellaceaeR.7group.id.11283	PCOS	Inverse variance weighted	5.81	9	0.76
genus.Clostridiumsensustricto1.id.1873	PCOS	MR Egger	2.77	5	0.73
genus.Clostridiumsensustricto1.id.1873	PCOS	Inverse variance weighted	3.05	6	0.8
genus.Collinsella.id.815	PCOS	MR Egger	4.16	6	0.65
genus.Collinsella.id.815	PCOS	Inverse variance weighted	4.23	7	0.75
genus.Coprobacter.id.949	PCOS	MR Egger	15.5	10	0.11
genus.Coprobacter.id.949	PCOS	Inverse variance weighted	15.53	11	0.16
genus.Coprococcus1.id.11301	PCOS	MR Egger	22.11	10	0.01
genus.Coprococcus1.id.11301	PCOS	Inverse variance weighted	22.26	11	0.02
genus.Coprococcus2.id.11302	PCOS	MR Egger	4.23	6	0.65
genus.Coprococcus2.id.11302	PCOS	Inverse variance weighted	5.7	7	0.58
genus.Coprococcus3.id.11303	PCOS	MR Egger	7.8	6	0.25
genus.Coprococcus3.id.11303	PCOS	Inverse variance weighted	7.97	7	0.33
genus.DefluviitaleaceaeUCG011.id.11287	PCOS	MR Egger	7.57	7	0.37
genus.DefluviitaleaceaeUCG011.id.11287	PCOS	Inverse variance weighted	14.86	8	0.06
genus.Desulfovibrio.id.3173	PCOS	MR Egger	7.44	8	0.49
genus.Desulfovibrio.id.3173	PCOS	Inverse variance weighted	7.45	9	0.59
genus.Dialister.id.2183	PCOS	MR Egger	13.41	9	0.14
genus.Dialister.id.2183	PCOS	Inverse variance weighted	13.42	10	0.2
genus.Dorea.id.1997	PCOS	MR Egger	8.11	8	0.42
genus.Dorea.id.1997	PCOS	Inverse variance weighted	8.13	9	0.52
genus.Eggerthella.id.819	PCOS	MR Egger	5.34	8	0.72
genus.Eggerthella.id.819	PCOS	Inverse variance weighted	6.98	9	0.64
genus.Eisenbergiella.id.11304	PCOS	MR Egger	18.61	9	0.03
genus.Eisenbergiella.id.11304	PCOS	Inverse variance weighted	18.69	10	0.04
genus.Enterorhabdus.id.820	PCOS	MR Egger	3.57	4	0.47
genus.Enterorhabdus.id.820	PCOS	Inverse variance weighted	3.63	5	0.6
genus.Erysipelatoclostridium.id.11381	PCOS	MR Egger	27.71	13	0.01
genus.Erysipelatoclostridium.id.11381	PCOS	Inverse variance weighted	28.61	14	0.01
genus.ErysipelotrichaceaeUCG003.id.11384	PCOS	MR Egger	8.05	13	0.84
genus.ErysipelotrichaceaeUCG003.id.11384	PCOS	Inverse variance weighted	8.48	14	0.86
genus.Escherichia.Shigella.id.3504	PCOS	MR Egger	3.08	8	0.93
genus.Escherichia.Shigella.id.3504	PCOS	Inverse variance weighted	3.5	9	0.94
genus.Faecalibacterium.id.2057	PCOS	MR Egger	11.74	8	0.16
genus.Faecalibacterium.id.2057	PCOS	Inverse variance weighted	11.78	9	0.23
genus.FamilyXIIIAD3011group.id.11293	PCOS	MR Egger	8.42	11	0.68
genus.FamilyXIIIAD3011group.id.11293	PCOS	Inverse variance weighted	8.73	12	0.73
genus.FamilyXIIIUCG001.id.11294	PCOS	MR Egger	8	6	0.24
genus.FamilyXIIIUCG001.id.11294	PCOS	Inverse variance weighted	8.08	7	0.33
genus.Flavonifractor.id.2059	PCOS	MR Egger	4.27	3	0.23
genus.Flavonifractor.id.2059	PCOS	Inverse variance weighted	5.58	4	0.23
genus.Fusicatenibacter.id.11305	PCOS	MR Egger	11.55	16	0.77
genus.Fusicatenibacter.id.11305	PCOS	Inverse variance weighted	11.55	17	0.83
genus.Gordonibacter.id.821	PCOS	MR Egger	7.92	10	0.64
genus.Gordonibacter.id.821	PCOS	Inverse variance weighted	7.92	11	0.72
genus.Haemophilus.id.3698	PCOS	MR Egger	13.58	7	0.06
genus.Haemophilus.id.3698	PCOS	Inverse variance weighted	14.22	8	0.08
genus.Holdemanella.id.11393	PCOS	MR Egger	8.65	9	0.47
genus.Holdemanella.id.11393	PCOS	Inverse variance weighted	8.66	10	0.56
genus.Holdemania.id.2157	PCOS	MR Egger	11.83	13	0.54
genus.Holdemania.id.2157	PCOS	Inverse variance weighted	12.13	14	0.6
genus.Howardella.id.2000	PCOS	MR Egger	9.22	8	0.32
genus.Howardella.id.2000	PCOS	Inverse variance weighted	9.48	9	0.39
genus.Hungatella.id.11306	PCOS	MR Egger	1.49	3	0.69
genus.Hungatella.id.11306	PCOS	Inverse variance weighted	4.29	4	0.37
genus.Intestinibacter.id.11345	PCOS	MR Egger	16.55	13	0.22
genus.Intestinibacter.id.11345	PCOS	Inverse variance weighted	16.89	14	0.26
genus.Intestinimonas.id.2062	PCOS	MR Egger	7.16	15	0.95
genus.Intestinimonas.id.2062	PCOS	Inverse variance weighted	8.61	16	0.93
genus.Lachnoclostridium.id.11308	PCOS	MR Egger	11.69	11	0.39
genus.Lachnoclostridium.id.11308	PCOS	Inverse variance weighted	13.38	12	0.34
genus.Lachnospira.id.2004	PCOS	MR Egger	9.52	4	0.05
genus.Lachnospira.id.2004	PCOS	Inverse variance weighted	10.49	5	0.06
genus.LachnospiraceaeFCS020group.id.11314	PCOS	MR Egger	4.53	10	0.92
genus.LachnospiraceaeFCS020group.id.11314	PCOS	Inverse variance weighted	4.54	11	0.95
genus.LachnospiraceaeNC2004group.id.11316	PCOS	MR Egger	8.3	7	0.31
genus.LachnospiraceaeNC2004group.id.11316	PCOS	Inverse variance weighted	8.85	8	0.35
genus.LachnospiraceaeND3007group.id.11317	PCOS	MR Egger	1.83	1	0.18
genus.LachnospiraceaeND3007group.id.11317	PCOS	Inverse variance weighted	2.09	2	0.35
genus.LachnospiraceaeNK4A136group.id.11319	PCOS	MR Egger	10.05	13	0.69
genus.LachnospiraceaeNK4A136group.id.11319	PCOS	Inverse variance weighted	10.24	14	0.74
genus.LachnospiraceaeUCG001.id.11321	PCOS	MR Egger	14.62	11	0.2
genus.LachnospiraceaeUCG001.id.11321	PCOS	Inverse variance weighted	15.23	12	0.23
genus.LachnospiraceaeUCG004.id.11324	PCOS	MR Egger	10.54	10	0.39
genus.LachnospiraceaeUCG004.id.11324	PCOS	Inverse variance weighted	12.18	11	0.35
genus.LachnospiraceaeUCG008.id.11328	PCOS	MR Egger	1.96	9	0.99
genus.LachnospiraceaeUCG008.id.11328	PCOS	Inverse variance weighted	2.1	10	1
genus.LachnospiraceaeUCG010.id.11330	PCOS	MR Egger	10.12	8	0.26
genus.LachnospiraceaeUCG010.id.11330	PCOS	Inverse variance weighted	13.18	9	0.15
genus.Lactobacillus.id.1837	PCOS	MR Egger	14.02	8	0.08
genus.Lactobacillus.id.1837	PCOS	Inverse variance weighted	14.52	9	0.1
genus.Lactococcus.id.1851	PCOS	MR Egger	3.49	7	0.84
genus.Lactococcus.id.1851	PCOS	Inverse variance weighted	3.64	8	0.89
genus.Marvinbryantia.id.2005	PCOS	MR Egger	4.07	8	0.85
genus.Marvinbryantia.id.2005	PCOS	Inverse variance weighted	4.2	9	0.9
genus.Methanobrevibacter.id.123	PCOS	MR Egger	4.23	4	0.38
genus.Methanobrevibacter.id.123	PCOS	Inverse variance weighted	4.25	5	0.51
genus.Odoribacter.id.952	PCOS	MR Egger	2.75	5	0.74
genus.Odoribacter.id.952	PCOS	Inverse variance weighted	2.75	6	0.84
genus.Olsenella.id.822	PCOS	MR Egger	12.19	9	0.2
genus.Olsenella.id.822	PCOS	Inverse variance weighted	12.21	10	0.27
genus.Oscillibacter.id.2063	PCOS	MR Egger	16.99	12	0.15
genus.Oscillibacter.id.2063	PCOS	Inverse variance weighted	19.12	13	0.12
genus.Oscillospira.id.2064	PCOS	MR Egger	3.07	5	0.69
genus.Oscillospira.id.2064	PCOS	Inverse variance weighted	3.55	6	0.74
genus.Oxalobacter.id.2978	PCOS	MR Egger	29.78	9	0
genus.Oxalobacter.id.2978	PCOS	Inverse variance weighted	29.78	10	0
genus.Parabacteroides.id.954	PCOS	MR Egger	0.68	4	0.95
genus.Parabacteroides.id.954	PCOS	Inverse variance weighted	3.95	5	0.56
genus.Paraprevotella.id.962	PCOS	MR Egger	13.88	11	0.24
genus.Paraprevotella.id.962	PCOS	Inverse variance weighted	14.52	12	0.27
genus.Parasutterella.id.2892	PCOS	MR Egger	14.22	13	0.36
genus.Parasutterella.id.2892	PCOS	Inverse variance weighted	14.22	14	0.43
genus.Peptococcus.id.2037	PCOS	MR Egger	10.88	10	0.37
genus.Peptococcus.id.2037	PCOS	Inverse variance weighted	11.73	11	0.38
genus.Phascolarctobacterium.id.2168	PCOS	MR Egger	1.77	8	0.99
genus.Phascolarctobacterium.id.2168	PCOS	Inverse variance weighted	4.12	9	0.9
genus.Prevotella7.id.11182	PCOS	MR Egger	13.29	9	0.15
genus.Prevotella7.id.11182	PCOS	Inverse variance weighted	13.29	10	0.21
genus.Prevotella9.id.11183	PCOS	MR Egger	12.15	13	0.52
genus.Prevotella9.id.11183	PCOS	Inverse variance weighted	14.82	14	0.39
genus.RikenellaceaeRC9gutgroup.id.11191	PCOS	MR Egger	5.2	9	0.82
genus.RikenellaceaeRC9gutgroup.id.11191	PCOS	Inverse variance weighted	5.22	10	0.88
genus.Romboutsia.id.11347	PCOS	MR Egger	17.87	11	0.08
genus.Romboutsia.id.11347	PCOS	Inverse variance weighted	18.26	12	0.11
genus.Roseburia.id.2012	PCOS	MR Egger	19.73	12	0.07
genus.Roseburia.id.2012	PCOS	Inverse variance weighted	20.78	13	0.08
genus.Ruminiclostridium5.id.11355	PCOS	MR Egger	2.29	9	0.99
genus.Ruminiclostridium5.id.11355	PCOS	Inverse variance weighted	4.32	10	0.93
genus.Ruminiclostridium6.id.11356	PCOS	MR Egger	10.94	14	0.69
genus.Ruminiclostridium6.id.11356	PCOS	Inverse variance weighted	11.56	15	0.71
genus.Ruminiclostridium9.id.11357	PCOS	MR Egger	8.33	7	0.3
genus.Ruminiclostridium9.id.11357	PCOS	Inverse variance weighted	11.55	8	0.17
genus.RuminococcaceaeNK4A214group.id.11358	PCOS	MR Egger	6.59	11	0.83
genus.RuminococcaceaeNK4A214group.id.11358	PCOS	Inverse variance weighted	6.81	12	0.87
genus.RuminococcaceaeUCG002.id.11360	PCOS	MR Egger	13.77	20	0.84
genus.RuminococcaceaeUCG002.id.11360	PCOS	Inverse variance weighted	14.11	21	0.87
genus.RuminococcaceaeUCG003.id.11361	PCOS	MR Egger	12.7	10	0.24
genus.RuminococcaceaeUCG003.id.11361	PCOS	Inverse variance weighted	13.78	11	0.25
genus.RuminococcaceaeUCG004.id.11362	PCOS	MR Egger	11.71	9	0.23
genus.RuminococcaceaeUCG004.id.11362	PCOS	Inverse variance weighted	12.2	10	0.27
genus.RuminococcaceaeUCG005.id.11363	PCOS	MR Egger	11.91	12	0.45
genus.RuminococcaceaeUCG005.id.11363	PCOS	Inverse variance weighted	12.04	13	0.52
genus.RuminococcaceaeUCG009.id.11366	PCOS	MR Egger	15.85	10	0.1
genus.RuminococcaceaeUCG009.id.11366	PCOS	Inverse variance weighted	15.99	11	0.14
genus.RuminococcaceaeUCG005.id.11363	PCOS	MR Egger	11.91	12	0.45
genus.RuminococcaceaeUCG005.id.11363	PCOS	Inverse variance weighted	12.04	13	0.52
genus.RuminococcaceaeUCG009.id.11366	PCOS	MR Egger	15.85	10	0.1
genus.RuminococcaceaeUCG009.id.11366	PCOS	Inverse variance weighted	15.99	11	0.14
genus.RuminococcaceaeUCG010.id.11367	PCOS	MR Egger	2.54	4	0.64
genus.RuminococcaceaeUCG010.id.11367	PCOS	Inverse variance weighted	3.84	5	0.57
genus.RuminococcaceaeUCG011.id.11368	PCOS	MR Egger	6.51	6	0.37
genus.RuminococcaceaeUCG011.id.11368	PCOS	Inverse variance weighted	9.4	7	0.23
genus.RuminococcaceaeUCG013.id.11370	PCOS	MR Egger	12.17	10	0.27
genus.RuminococcaceaeUCG013.id.11370	PCOS	Inverse variance weighted	13.06	11	0.29
genus.RuminococcaceaeUCG014.id.11371	PCOS	MR Egger	11.78	9	0.23
genus.RuminococcaceaeUCG014.id.11371	PCOS	Inverse variance weighted	12.86	10	0.23
genus.Ruminococcus1.id.11373	PCOS	MR Egger	15.12	8	0.06
genus.Ruminococcus1.id.11373	PCOS	Inverse variance weighted	17.55	9	0.04
genus.Ruminococcus2.id.11374	PCOS	MR Egger	8.98	12	0.7
genus.Ruminococcus2.id.11374	PCOS	Inverse variance weighted	8.99	13	0.77
genus.Sellimonas.id.14369	PCOS	MR Egger	3.93	7	0.79
genus.Sellimonas.id.14369	PCOS	Inverse variance weighted	4.72	8	0.79
genus.Senegalimassilia.id.11160	PCOS	MR Egger	4.2	4	0.38
genus.Senegalimassilia.id.11160	PCOS	Inverse variance weighted	6.09	5	0.3
genus.Slackia.id.825	PCOS	MR Egger	7.52	4	0.11
genus.Slackia.id.825	PCOS	Inverse variance weighted	7.67	5	0.18
genus.Streptococcus.id.1853	PCOS	MR Egger	6.68	13	0.92
genus.Streptococcus.id.1853	PCOS	Inverse variance weighted	7.38	14	0.92
genus.Subdoligranulum.id.2070	PCOS	MR Egger	7.94	9	0.54
genus.Subdoligranulum.id.2070	PCOS	Inverse variance weighted	11	10	0.36
genus.Sutterella.id.2896	PCOS	MR Egger	9.39	10	0.5
genus.Sutterella.id.2896	PCOS	Inverse variance weighted	9.46	11	0.58
genus.Terrisporobacter.id.11348	PCOS	MR Egger	0.58	3	0.9
genus.Terrisporobacter.id.11348	PCOS	Inverse variance weighted	5.41	4	0.25
genus.Turicibacter.id.2162	PCOS	MR Egger	5.33	7	0.62
genus.Turicibacter.id.2162	PCOS	Inverse variance weighted	5.69	8	0.68
genus.Tyzzerella3.id.11335	PCOS	MR Egger	8.74	11	0.65
genus.Tyzzerella3.id.11335	PCOS	Inverse variance weighted	9.41	12	0.67
genus.Veillonella.id.2198	PCOS	MR Egger	2.43	5	0.79
genus.Veillonella.id.2198	PCOS	Inverse variance weighted	2.89	6	0.82
genus.Victivallis.id.2256	PCOS	MR Egger	4.27	8	0.83
genus.Victivallis.id.2256	PCOS	Inverse variance weighted	4.33	9	0.89
genus.unknowngenus.id.1000000073	PCOS	MR Egger	14.22	13	0.36
genus.unknowngenus.id.1000000073	PCOS	Inverse variance weighted	14.86	14	0.39
genus.unknowngenus.id.1000001215	PCOS	MR Egger	10.77	7	0.15
genus.unknowngenus.id.1000001215	PCOS	Inverse variance weighted	14.79	8	0.06
genus.unknowngenus.id.1000005472	PCOS	MR Egger	6.81	11	0.81
genus.unknowngenus.id.1000005472	PCOS	Inverse variance weighted	6.81	12	0.87
genus.unknowngenus.id.1000005479	PCOS	MR Egger	8.8	6	0.19
genus.unknowngenus.id.1000005479	PCOS	Inverse variance weighted	10.18	7	0.18
genus.unknowngenus.id.1000006162	PCOS	MR Egger	7.72	11	0.74
genus.unknowngenus.id.1000006162	PCOS	Inverse variance weighted	9.93	12	0.62
genus.unknowngenus.id.1868	PCOS	MR Egger	21.41	10	0.02
genus.unknowngenus.id.1868	PCOS	Inverse variance weighted	22.21	11	0.02
genus.unknowngenus.id.2001	PCOS	MR Egger	2.79	7	0.9
genus.unknowngenus.id.2001	PCOS	Inverse variance weighted	2.8	8	0.95
genus.unknowngenus.id.2041	PCOS	MR Egger	10.16	10	0.43
genus.unknowngenus.id.2041	PCOS	Inverse variance weighted	14.46	11	0.21
genus.unknowngenus.id.2071	PCOS	MR Egger	12.73	14	0.55
genus.unknowngenus.id.2071	PCOS	Inverse variance weighted	13.6	15	0.56
genus.unknowngenus.id.2755	PCOS	MR Egger	6.46	11	0.84
genus.unknowngenus.id.2755	PCOS	Inverse variance weighted	6.67	12	0.88
genus.unknowngenus.id.826	PCOS	MR Egger	11.69	11	0.39
genus.unknowngenus.id.826	PCOS	Inverse variance weighted	12.37	12	0.42
genus.unknowngenus.id.959	PCOS	MR Egger	9.4	10	0.49
genus.unknowngenus.id.959	PCOS	Inverse variance weighted	11.09	11	0.44
genus..Clostridiuminnocuumgroup.id.14397	PCOS	MR Egger	3.7	7	0.81
genus..Clostridiuminnocuumgroup.id.14397	PCOS	Inverse variance weighted	5.1	8	0.75
genus..Eubacteriumbrachygroup.id.11296	PCOS	MR Egger	9.14	8	0.33
genus..Eubacteriumbrachygroup.id.11296	PCOS	Inverse variance weighted	9.15	9	0.42
genus..Eubacteriumcoprostanoligenesgroup.id.11375	PCOS	MR Egger	4.24	12	0.98
genus..Eubacteriumcoprostanoligenesgroup.id.11375	PCOS	Inverse variance weighted	5.36	13	0.97
genus..Eubacteriumeligensgroup.id.14372	PCOS	MR Egger	11.23	5	0.05
genus..Eubacteriumeligensgroup.id.14372	PCOS	Inverse variance weighted	13.66	6	0.03
genus..Eubacteriumfissicatenagroup.id.14373	PCOS	MR Egger	13.7	7	0.06
genus..Eubacteriumfissicatenagroup.id.14373	PCOS	Inverse variance weighted	14.94	8	0.06
genus..Eubacteriumhalliigroup.id.11338	PCOS	MR Egger	9.05	13	0.77
genus..Eubacteriumhalliigroup.id.11338	PCOS	Inverse variance weighted	9.18	14	0.82
genus..Eubacteriumnodatumgroup.id.11297	PCOS	MR Egger	2.7	9	0.98
genus..Eubacteriumnodatumgroup.id.11297	PCOS	Inverse variance weighted	2.73	10	0.99
genus..Eubacteriumoxidoreducensgroup.id.11339	PCOS	MR Egger	0.99	2	0.61
genus..Eubacteriumoxidoreducensgroup.id.11339	PCOS	Inverse variance weighted	1.06	3	0.79
genus..Eubacteriumrectalegroup.id.14374	PCOS	MR Egger	8.13	6	0.23
genus..Eubacteriumrectalegroup.id.14374	PCOS	Inverse variance weighted	8.87	7	0.26
genus..Eubacteriumruminantiumgroup.id.11340	PCOS	MR Egger	18.61	16	0.29
genus..Eubacteriumruminantiumgroup.id.11340	PCOS	Inverse variance weighted	18.74	17	0.34
genus..Eubacteriumventriosumgroup.id.11341	PCOS	MR Egger	15.22	13	0.29
genus..Eubacteriumventriosumgroup.id.11341	PCOS	Inverse variance weighted	16.29	14	0.3
genus..Eubacteriumxylanophilumgroup.id.14375	PCOS	MR Egger	10.11	7	0.18
genus..Eubacteriumxylanophilumgroup.id.14375	PCOS	Inverse variance weighted	11.73	8	0.16
genus..Ruminococcusgauvreauiigroup.id.11342	PCOS	MR Egger	10.74	11	0.46
genus..Ruminococcusgauvreauiigroup.id.11342	PCOS	Inverse variance weighted	11.15	12	0.52
genus..Ruminococcusgnavusgroup.id.14376	PCOS	MR Egger	8.32	10	0.6
genus..Ruminococcusgnavusgroup.id.14376	PCOS	Inverse variance weighted	9.52	11	0.57
genus..Ruminococcustorquesgroup.id.14377	PCOS	MR Egger	3.21	7	0.87
genus..Ruminococcustorquesgroup.id.14377	PCOS	Inverse variance weighted	4.67	8	0.79

## Sheet: Supplementary Table 6
Directional horizontal pleiotropy assessed by intercept term in MR-Egger analysis and MR-PRESSO of the association between gut microbiota and PCOS
Exposure (gut microbiota)	Outcome	Egger_intercept	SE	P_value	Global test P_value
phylum.Actinobacteria.id.400	PCOS	-0.04	0.04	0.39	0.42
phylum.Bacteroidetes.id.905	PCOS	-0.05	0.03	0.1	0.64
phylum.Cyanobacteria.id.1500	PCOS	0.03	0.07	0.73	0.21
phylum.Euryarchaeota.id.55	PCOS	0	0.05	0.98	0.99
phylum.Firmicutes.id.1672	PCOS	0	0.04	0.98	0.24
phylum.Lentisphaerae.id.2238	PCOS	0.01	0.06	0.87	0.99
phylum.Proteobacteria.id.2375	PCOS	-0.07	0.04	0.11	0.36
phylum.Tenericutes.id.3919	PCOS	-0.03	0.04	0.48	0.74
phylum.Verrucomicrobia.id.3982	PCOS	0.02	0.03	0.64	0.66
class.Actinobacteria.id.419	PCOS	0.04	0.03	0.24	0.55
class.Alphaproteobacteria.id.2379	PCOS	0.07	0.07	0.35	0.21
class.Bacilli.id.1673	PCOS	0.05	0.03	0.09	0.08
class.Bacteroidia.id.912	PCOS	-0.05	0.03	0.1	0.61
class.Betaproteobacteria.id.2867	PCOS	0.04	0.05	0.47	0.16
class.Clostridia.id.1859	PCOS	0.08	0.07	0.25	0.02
class.Coriobacteriia.id.809	PCOS	-0.1	0.05	0.06	0.39
class.Deltaproteobacteria.id.3087	PCOS	0.03	0.04	0.39	0.2
class.Erysipelotrichia.id.2147	PCOS	-0.07	0.05	0.2	0.27
class.Gammaproteobacteria.id.3303	PCOS	0.06	0.06	0.33	0.78
class.Lentisphaeria.id.2250	PCOS	0.01	0.06	0.87	0.99
class.Melainabacteria.id.1589	PCOS	0.06	0.04	0.16	0.32
class.Methanobacteria.id.119	PCOS	0	0.06	0.97	0.88
class.Mollicutes.id.3920	PCOS	-0.03	0.04	0.48	0.74
class.Negativicutes.id.2164	PCOS	-0.04	0.04	0.42	0.37
class.Verrucomicrobiae.id.4029	PCOS	0.01	0.04	0.74	0.51
order.Actinomycetales.id.420	PCOS	0.01	0.05	0.85	0.74
order.Bacillales.id.1674	PCOS	0.02	0.07	0.78	0.13
order.Bacteroidales.id.913	PCOS	-0.05	0.03	0.1	0.64
order.Bifidobacteriales.id.432	PCOS	0	0.04	0.95	0.86
order.Burkholderiales.id.2874	PCOS	0.05	0.05	0.4	0.18
order.Clostridiales.id.1863	PCOS	0.09	0.06	0.18	0.2
order.Coriobacteriales.id.810	PCOS	-0.1	0.05	0.06	0.41
order.Desulfovibrionales.id.3156	PCOS	0.04	0.04	0.34	0.16
order.Enterobacteriales.id.3468	PCOS	0.3	0.13	0.08	0.65
order.Erysipelotrichales.id.2148	PCOS	-0.07	0.05	0.2	0.28
order.Gastranaerophilales.id.1591	PCOS	0.08	0.05	0.15	0.15
order.Lactobacillales.id.1800	PCOS	0.05	0.03	0.15	0.04
order.Methanobacteriales.id.120	PCOS	0	0.06	0.97	0.88
order.MollicutesRF9.id.11579	PCOS	0	0.03	1	0.81
order.NB1n.id.3953	PCOS	0.07	0.05	0.17	0.62
order.Pasteurellales.id.3688	PCOS	-0.04	0.03	0.31	0.11
order.Rhodospirillales.id.2667	PCOS	-0.01	0.06	0.81	0.66
order.Selenomonadales.id.2165	PCOS	-0.04	0.04	0.42	0.35
order.Verrucomicrobiales.id.4030	PCOS	0.01	0.04	0.74	0.52
family.Acidaminococcaceae.id.2166	PCOS	-0.06	0.05	0.34	0.61
family.Actinomycetaceae.id.421	PCOS	0.01	0.05	0.84	0.72
family.Alcaligenaceae.id.2875	PCOS	0.11	0.05	0.07	0.46
family.Bacteroidaceae.id.917	PCOS	0.11	0.09	0.25	0.1
family.BacteroidalesS24.7group.id.11173	PCOS	-0.07	0.07	0.37	0.36
family.Bifidobacteriaceae.id.433	PCOS	0	0.04	0.95	0.86
family.Christensenellaceae.id.1866	PCOS	0.03	0.03	0.35	0.21
family.Clostridiaceae1.id.1869	PCOS	0.01	0.04	0.82	0.21
family.ClostridialesvadinBB60group.id.11286	PCOS	-0.03	0.03	0.46	0.54
family.Coriobacteriaceae.id.811	PCOS	-0.1	0.05	0.06	0.43
family.Defluviitaleaceae.id.1924	PCOS	-0.08	0.06	0.19	0.18
family.Desulfovibrionaceae.id.3169	PCOS	0.05	0.04	0.21	0.15
family.Enterobacteriaceae.id.3469	PCOS	0.3	0.13	0.08	0.68
family.Erysipelotrichaceae.id.2149	PCOS	-0.07	0.05	0.2	0.24
family.FamilyXI.id.1936	PCOS	0.04	0.09	0.62	0.25
family.FamilyXIII.id.1957	PCOS	-0.01	0.05	0.9	0.04
family.Lachnospiraceae.id.1987	PCOS	0	0.03	0.94	0.78
family.Lactobacillaceae.id.1836	PCOS	-0.05	0.05	0.33	0.31
family.Methanobacteriaceae.id.121	PCOS	0	0.06	0.97	0.87
family.Oxalobacteraceae.id.2966	PCOS	-0.03	0.05	0.53	0.48
family.Pasteurellaceae.id.3689	PCOS	-0.04	0.03	0.31	0.11
family.Peptococcaceae.id.2024	PCOS	-0.05	0.03	0.16	0.55
family.Peptostreptococcaceae.id.2042	PCOS	-0.01	0.03	0.78	0.99
family.Porphyromonadaceae.id.943	PCOS	-0.05	0.06	0.43	0.69
family.Prevotellaceae.id.960	PCOS	0.03	0.04	0.41	0.3
family.Rhodospirillaceae.id.2717	PCOS	-0.01	0.06	0.93	0.62
family.Rikenellaceae.id.967	PCOS	0	0.03	0.98	0.51
family.Ruminococcaceae.id.2050	PCOS	0.04	0.03	0.29	0.85
family.Streptococcaceae.id.1850	PCOS	-0.03	0.05	0.49	0.79
family.Veillonellaceae.id.2172	PCOS	0	0.02	0.96	0.97
family.Verrucomicrobiaceae.id.4036	PCOS	0.01	0.04	0.74	0.54
family.Victivallaceae.id.2255	PCOS	0.07	0.06	0.28	0.92
family.unknownfamily.id.1000001214	PCOS	0.08	0.05	0.15	0.16
family.unknownfamily.id.1000005471	PCOS	0	0.03	1	0.8
family.unknownfamily.id.1000006161	PCOS	0.07	0.05	0.17	0.6
genus.Actinomyces.id.423	PCOS	0	0.04	0.93	0.67
genus.Adlercreutzia.id.812	PCOS	0.08	0.06	0.22	0.76
genus.Akkermansia.id.4037	PCOS	0.01	0.04	0.73	0.55
genus.Alistipes.id.968	PCOS	-0.04	0.05	0.42	0.78
genus.Allisonella.id.2174	PCOS	-0.13	0.09	0.19	0.84
genus.Alloprevotella.id.961	PCOS	0.11	0.14	0.49	0.74
genus.Anaerofilum.id.2053	PCOS	0.01	0.06	0.87	0.64
genus.Anaerostipes.id.1991	PCOS	0.03	0.04	0.46	0.76
genus.Anaerotruncus.id.2054	PCOS	0.05	0.03	0.2	0.92
genus.Bacteroides.id.918	PCOS	0.11	0.09	0.25	0.11
genus.Barnesiella.id.944	PCOS	-0.04	0.04	0.33	0.71
genus.Bifidobacterium.id.436	PCOS	0	0.03	0.9	0.59
genus.Bilophila.id.3170	PCOS	0.02	0.05	0.71	0.83
genus.Blautia.id.1992	PCOS	-0.03	0.03	0.42	0.19
genus.Butyricicoccus.id.2055	PCOS	0.03	0.03	0.41	0.69
genus.Butyricimonas.id.945	PCOS	0.02	0.04	0.65	0.39
genus.Butyrivibrio.id.1993	PCOS	-0.01	0.05	0.87	0.37
genus.CandidatusSoleaferrea.id.11350	PCOS	0.12	0.13	0.4	0.98
genus.Catenibacterium.id.2153	PCOS	0.06	0.14	0.69	0.86
genus.ChristensenellaceaeR.7group.id.11283	PCOS	0.01	0.04	0.83	0.77
genus.Clostridiumsensustricto1.id.1873	PCOS	-0.02	0.04	0.62	0.46
genus.Collinsella.id.815	PCOS	0.02	0.06	0.8	0.62
genus.Coprobacter.id.949	PCOS	0.01	0.05	0.89	0.21
genus.Coprococcus1.id.11301	PCOS	-0.01	0.04	0.8	0.01
genus.Coprococcus2.id.11302	PCOS	-0.11	0.09	0.27	0.35
genus.Coprococcus3.id.11303	PCOS	0.02	0.06	0.72	0.36
genus.DefluviitaleaceaeUCG011.id.11287	PCOS	-0.15	0.06	0.04	0.1
genus.Desulfovibrio.id.3173	PCOS	0	0.04	0.93	0.69
genus.Dialister.id.2183	PCOS	0	0.06	0.95	0.14
genus.Dorea.id.1997	PCOS	-0.01	0.04	0.88	0.42
genus.Eggerthella.id.819	PCOS	-0.08	0.06	0.24	0.66
genus.Eisenbergiella.id.11304	PCOS	0.02	0.13	0.85	0.05
genus.Enterorhabdus.id.820	PCOS	0.01	0.05	0.82	0.68
genus.Erysipelatoclostridium.id.11381	PCOS	-0.04	0.05	0.53	0.01
genus.ErysipelotrichaceaeUCG003.id.11384	PCOS	-0.02	0.03	0.52	0.92
genus.Escherichia.Shigella.id.3504	PCOS	0.03	0.04	0.54	0.98
genus.Faecalibacterium.id.2057	PCOS	-0.01	0.04	0.88	0.27
genus.FamilyXIIIAD3011group.id.11293	PCOS	0.04	0.06	0.59	0.42
genus.FamilyXIIIUCG001.id.11294	PCOS	0.01	0.05	0.82	0.22
genus.Flavonifractor.id.2059	PCOS	-0.09	0.09	0.41	0.21
genus.Fusicatenibacter.id.11305	PCOS	0	0.04	0.96	0.78
genus.Gordonibacter.id.821	PCOS	0	0.06	0.94	0.52
genus.Haemophilus.id.3698	PCOS	-0.03	0.05	0.58	0.25
genus.Holdemanella.id.11393	PCOS	0	0.04	0.91	0.22
genus.Holdemania.id.2157	PCOS	-0.02	0.03	0.59	0.64
genus.Howardella.id.2000	PCOS	0.03	0.07	0.65	0.28
genus.Hungatella.id.11306	PCOS	0.17	0.1	0.19	0.37
genus.Intestinibacter.id.11345	PCOS	0.02	0.04	0.61	0.27
genus.Intestinimonas.id.2062	PCOS	0.03	0.03	0.25	0.97
genus.Lachnoclostridium.id.11308	PCOS	-0.06	0.04	0.23	0.47
genus.Lachnospira.id.2004	PCOS	0.08	0.13	0.56	0.1
genus.LachnospiraceaeFCS020group.id.11314	PCOS	0	0.03	0.98	0.86
genus.LachnospiraceaeNC2004group.id.11316	PCOS	-0.04	0.07	0.51	0.39
genus.LachnospiraceaeND3007group.id.11317	PCOS	-0.18	0.48	0.77	0.6
genus.LachnospiraceaeNK4A136group.id.11319	PCOS	0.01	0.02	0.67	0.79
genus.LachnospiraceaeUCG001.id.11321	PCOS	0.04	0.06	0.51	0.38
genus.LachnospiraceaeUCG004.id.11324	PCOS	0.05	0.04	0.24	0.34
genus.LachnospiraceaeUCG008.id.11328	PCOS	0.02	0.06	0.71	0.96
genus.LachnospiraceaeUCG010.id.11330	PCOS	-0.06	0.04	0.16	0.24
genus.Lactobacillus.id.1837	PCOS	-0.03	0.05	0.61	0.19
genus.Lactococcus.id.1851	PCOS	0.02	0.06	0.71	0.83
genus.Marvinbryantia.id.2005	PCOS	0.02	0.06	0.73	0.94
genus.Methanobrevibacter.id.123	PCOS	0.01	0.07	0.89	0.68
genus.Odoribacter.id.952	PCOS	0	0.05	0.98	0.95
genus.Olsenella.id.822	PCOS	-0.01	0.05	0.9	0.28
genus.Oscillibacter.id.2063	PCOS	0.06	0.05	0.24	0.2
genus.Oscillospira.id.2064	PCOS	-0.05	0.08	0.52	0.41
genus.Oxalobacter.id.2978	PCOS	0	0.12	1	0
genus.Parabacteroides.id.954	PCOS	0.12	0.07	0.14	0.49
genus.Paraprevotella.id.962	PCOS	0.03	0.04	0.49	0.26
genus.Parasutterella.id.2892	PCOS	0	0.03	0.98	0.53
genus.Peptococcus.id.2037	PCOS	0.05	0.05	0.4	0.54
genus.Phascolarctobacterium.id.2168	PCOS	-0.09	0.06	0.16	0.69
genus.Prevotella7.id.11182	PCOS	0	0.09	0.98	0.29
genus.Prevotella9.id.11183	PCOS	0.06	0.04	0.13	0.48
genus.RikenellaceaeRC9gutgroup.id.11191	PCOS	0.01	0.08	0.89	0.7
genus.Romboutsia.id.11347	PCOS	-0.02	0.04	0.63	0.09
genus.Roseburia.id.2012	PCOS	-0.04	0.05	0.44	0.09
genus.Ruminiclostridium5.id.11355	PCOS	0.07	0.05	0.19	0.97
genus.Ruminiclostridium6.id.11356	PCOS	0.02	0.03	0.44	0.7
genus.Ruminiclostridium9.id.11357	PCOS	0.11	0.07	0.14	0.11
genus.RuminococcaceaeNK4A214group.id.11358	PCOS	-0.02	0.04	0.65	0.97
genus.RuminococcaceaeUCG002.id.11360	PCOS	-0.02	0.03	0.57	0.69
genus.RuminococcaceaeUCG003.id.11361	PCOS	-0.04	0.04	0.38	0.21
genus.RuminococcaceaeUCG004.id.11362	PCOS	0.05	0.08	0.56	0.35
genus.RuminococcaceaeUCG005.id.11363	PCOS	0.01	0.03	0.72	0.34
genus.RuminococcaceaeUCG009.id.11366	PCOS	0.02	0.06	0.77	0.18
genus.RuminococcaceaeUCG005.id.11363	PCOS	0.01	0.03	0.72	0.34
genus.RuminococcaceaeUCG009.id.11366	PCOS	0.02	0.06	0.77	0.18
genus.RuminococcaceaeUCG010.id.11367	PCOS	-0.06	0.05	0.32	0.72
genus.RuminococcaceaeUCG011.id.11368	PCOS	0.11	0.07	0.15	0.26
genus.RuminococcaceaeUCG013.id.11370	PCOS	-0.03	0.04	0.41	0.1
genus.RuminococcaceaeUCG014.id.11371	PCOS	-0.04	0.04	0.39	0.32
genus.Ruminococcus1.id.11373	PCOS	-0.07	0.06	0.29	0.11
genus.Ruminococcus2.id.11374	PCOS	0	0.03	0.95	0.84
genus.Sellimonas.id.14369	PCOS	-0.07	0.08	0.41	0.49
genus.Senegalimassilia.id.11160	PCOS	-0.07	0.05	0.25	0.48
genus.Slackia.id.825	PCOS	-0.04	0.13	0.8	0.33
genus.Streptococcus.id.1853	PCOS	-0.04	0.04	0.42	0.97
genus.Subdoligranulum.id.2070	PCOS	0.06	0.03	0.11	0.36
genus.Sutterella.id.2896	PCOS	0.01	0.05	0.8	0.56
genus.Terrisporobacter.id.11348	PCOS	-0.11	0.05	0.12	0.37
genus.Turicibacter.id.2162	PCOS	-0.04	0.06	0.57	0.75
genus.Tyzzerella3.id.11335	PCOS	0.06	0.08	0.43	0.62
genus.Veillonella.id.2198	PCOS	-0.08	0.11	0.53	0.54
genus.Victivallis.id.2256	PCOS	0.02	0.09	0.82	0.79
genus.unknowngenus.id.1000000073	PCOS	-0.03	0.03	0.46	0.52
genus.unknowngenus.id.1000001215	PCOS	0.08	0.05	0.15	0.14
genus.unknowngenus.id.1000005472	PCOS	0	0.03	1	0.82
genus.unknowngenus.id.1000005479	PCOS	-0.07	0.07	0.37	0.35
genus.unknowngenus.id.1000006162	PCOS	0.07	0.05	0.17	0.58
genus.unknowngenus.id.1868	PCOS	-0.04	0.06	0.55	0.03
genus.unknowngenus.id.2001	PCOS	0	0.05	0.96	0.96
genus.unknowngenus.id.2041	PCOS	0.07	0.04	0.07	0.21
genus.unknowngenus.id.2071	PCOS	-0.05	0.05	0.37	0.59
genus.unknowngenus.id.2755	PCOS	0.02	0.05	0.66	0.75
genus.unknowngenus.id.826	PCOS	-0.03	0.04	0.44	0.53
genus.unknowngenus.id.959	PCOS	0.08	0.06	0.22	0.13
order.Victivallales.id.2254	PCOS	0.01	0.06	0.87	0.98
genus..Clostridiuminnocuumgroup.id.14397	PCOS	-0.08	0.07	0.28	0.78
genus..Eubacteriumbrachygroup.id.11296	PCOS	0	0.06	0.98	0.49
genus..Eubacteriumcoprostanoligenesgroup.id.11375	PCOS	-0.05	0.04	0.31	0.98
genus..Eubacteriumeligensgroup.id.14372	PCOS	0.11	0.11	0.35	0.09
genus..Eubacteriumfissicatenagroup.id.14373	PCOS	0.08	0.1	0.45	0.08
genus..Eubacteriumhalliigroup.id.11338	PCOS	0.01	0.02	0.72	0.83
genus..Eubacteriumnodatumgroup.id.11297	PCOS	0.01	0.05	0.86	0.99
genus..Eubacteriumoxidoreducensgroup.id.11339	PCOS	-0.02	0.06	0.81	0.88
genus..Eubacteriumrectalegroup.id.14374	PCOS	0.04	0.06	0.49	0.38
genus..Eubacteriumruminantiumgroup.id.11340	PCOS	0.01	0.04	0.75	0.36
genus..Eubacteriumventriosumgroup.id.11341	PCOS	0.06	0.06	0.36	0.29
genus..Eubacteriumxylanophilumgroup.id.14375	PCOS	-0.06	0.06	0.32	0.2
genus..Ruminococcusgauvreauiigroup.id.11342	PCOS	-0.03	0.05	0.54	0.54
genus..Ruminococcusgnavusgroup.id.14376	PCOS	0.06	0.05	0.3	0.6
genus..Ruminococcustorquesgroup.id.14377	PCOS	-0.05	0.04	0.26	0.72

## Sheet: Supplementary Table 7
Instrumental variables used in the MR analysis of the association between PCOS and gut microbiota
					Exposure (PCOS)			Outcome (gut microbiota)
Exposure	Outcome (gut microbiota)	SNP	Effect allele	Other allele	Beta	SE	P_value	Beta	SE	P_value
PCOS	genus.Sellimonas.id.14369	rs11055989	A	G	0.16	0.03	1.24e-06	0.01	0.03	0.7
PCOS	genus.Sellimonas.id.14369	rs11642836	A	G	0.16	0.03	1.24e-06	-0.02	0.03	0.53
PCOS	genus.Sellimonas.id.14369	rs12808938	T	G	0.26	0.05	1.47e-06	0.06	0.04	0.17
PCOS	genus.Sellimonas.id.14369	rs1474758	A	C	-0.17	0.03	2.58e-07	-0.04	0.03	0.12
PCOS	genus.Sellimonas.id.14369	rs2021633	A	G	0.16	0.03	2.53e-06	-0.04	0.03	0.14
PCOS	genus.Sellimonas.id.14369	rs34928882	C	G	-0.2	0.04	6.47e-08	-0.02	0.03	0.4
PCOS	genus.Sellimonas.id.14369	rs7148242	A	C	0.15	0.03	2.77e-06	0	0.03	0.94
PCOS	genus.Sellimonas.id.14369	rs75525300	A	G	-0.2	0.04	5.73e-07	-0.01	0.03	0.76
PCOS	genus.Sellimonas.id.14369	rs7603836	C	G	0.16	0.03	1.24e-06	0.02	0.03	0.56
PCOS	genus.Sellimonas.id.14369	rs8050136	A	C	0.15	0.03	2.77e-06	-0.03	0.03	0.24
PCOS	genus.Coprococcus2.id.11302	rs11055989	A	G	0.16	0.03	1.24e-06	0.01	0.01	0.62
PCOS	genus.Coprococcus2.id.11302	rs11642836	A	G	0.16	0.03	1.24e-06	-0.04	0.01	0
PCOS	genus.Coprococcus2.id.11302	rs12808938	T	G	0.26	0.05	1.47e-06	0.02	0.02	0.31
PCOS	genus.Coprococcus2.id.11302	rs1474758	A	C	-0.17	0.03	2.58e-07	-0.01	0.01	0.58
PCOS	genus.Coprococcus2.id.11302	rs2021633	A	G	0.16	0.03	2.53e-06	0	0.01	0.86
PCOS	genus.Coprococcus2.id.11302	rs34928882	C	G	-0.2	0.04	6.47e-08	0	0.02	0.88
PCOS	genus.Coprococcus2.id.11302	rs7148242	A	C	0.15	0.03	2.77e-06	0.02	0.01	0.16
PCOS	genus.Coprococcus2.id.11302	rs75525300	A	G	-0.2	0.04	5.73e-07	-0.01	0.02	0.46
PCOS	genus.Coprococcus2.id.11302	rs7603836	C	G	0.16	0.03	1.24e-06	0	0.01	0.72
PCOS	genus.Coprococcus2.id.11302	rs79709412	T	C	-0.33	0.07	2.43e-06	-0.02	0.04	0.66
PCOS	genus.Coprococcus2.id.11302	rs8050136	A	C	0.15	0.03	2.77e-06	0	0.01	0.98
PCOS	genus.Coprococcus2.id.11302	rs9821459	T	G	-0.29	0.06	4.16e-06	-0.02	0.03	0.58
PCOS	genus.Streptococcus.id.1853	rs11055989	A	G	0.16	0.03	1.24e-06	-0.01	0.01	0.38
PCOS	genus.Streptococcus.id.1853	rs11642836	A	G	0.16	0.03	1.24e-06	0.01	0.01	0.5
PCOS	genus.Streptococcus.id.1853	rs12808938	T	G	0.26	0.05	1.47e-06	0	0.02	0.77
PCOS	genus.Streptococcus.id.1853	rs1474758	A	C	-0.17	0.03	2.58e-07	0.01	0.01	0.26
PCOS	genus.Streptococcus.id.1853	rs2021633	A	G	0.16	0.03	2.53e-06	0.02	0.01	0.03
PCOS	genus.Streptococcus.id.1853	rs34928882	C	G	-0.2	0.04	6.47e-08	0.01	0.01	0.53
PCOS	genus.Streptococcus.id.1853	rs7148242	A	C	0.15	0.03	2.77e-06	0	0.01	0.83
PCOS	genus.Streptococcus.id.1853	rs75525300	A	G	-0.2	0.04	5.73e-07	0.02	0.01	0.29
PCOS	genus.Streptococcus.id.1853	rs7603836	C	G	0.16	0.03	1.24e-06	0.01	0.01	0.45
PCOS	genus.Streptococcus.id.1853	rs78906135	C	G	-0.37	0.07	1.88e-07	-0.02	0.05	0.63
PCOS	genus.Streptococcus.id.1853	rs79709412	T	C	-0.33	0.07	2.43e-06	-0.01	0.04	0.78
PCOS	genus.Streptococcus.id.1853	rs8050136	A	C	0.15	0.03	2.77e-06	-0.01	0.01	0.56
PCOS	genus.Streptococcus.id.1853	rs9821459	T	G	-0.29	0.06	4.16e-06	0.03	0.02	0.26
PCOS	family.Streptococcaceae.id.1850	rs11055989	A	G	0.16	0.03	1.24e-06	-0.01	0.01	0.6
PCOS	family.Streptococcaceae.id.1850	rs11642836	A	G	0.16	0.03	1.24e-06	0.01	0.01	0.62
PCOS	family.Streptococcaceae.id.1850	rs12808938	T	G	0.26	0.05	1.47e-06	0	0.02	0.95
PCOS	family.Streptococcaceae.id.1850	rs1474758	A	C	-0.17	0.03	2.58e-07	0.01	0.01	0.32
PCOS	family.Streptococcaceae.id.1850	rs2021633	A	G	0.16	0.03	2.53e-06	0.02	0.01	0.03
PCOS	family.Streptococcaceae.id.1850	rs34928882	C	G	-0.2	0.04	6.47e-08	0.01	0.01	0.47
PCOS	family.Streptococcaceae.id.1850	rs7148242	A	C	0.15	0.03	2.77e-06	-0.01	0.01	0.53
PCOS	family.Streptococcaceae.id.1850	rs75525300	A	G	-0.2	0.04	5.73e-07	0.02	0.01	0.31
PCOS	family.Streptococcaceae.id.1850	rs7603836	C	G	0.16	0.03	1.24e-06	0.01	0.01	0.28
PCOS	family.Streptococcaceae.id.1850	rs78906135	C	G	-0.37	0.07	1.88e-07	-0.02	0.05	0.64
PCOS	family.Streptococcaceae.id.1850	rs79709412	T	C	-0.33	0.07	2.43e-06	-0.02	0.03	0.63
PCOS	family.Streptococcaceae.id.1850	rs8050136	A	C	0.15	0.03	2.77e-06	-0.01	0.01	0.37
PCOS	family.Streptococcaceae.id.1850	rs9821459	T	G	-0.29	0.06	4.16e-06	0.02	0.02	0.3
PCOS	genus.RuminococcaceaeUCG011.id.11368	rs11055989	A	G	0.16	0.03	1.24e-06	0.02	0.03	0.5
PCOS	genus.RuminococcaceaeUCG011.id.11368	rs11642836	A	G	0.16	0.03	1.24e-06	-0.02	0.02	0.53
PCOS	genus.RuminococcaceaeUCG011.id.11368	rs12808938	T	G	0.26	0.05	1.47e-06	0.04	0.04	0.38
PCOS	genus.RuminococcaceaeUCG011.id.11368	rs1474758	A	C	-0.17	0.03	2.58e-07	0.05	0.02	0.03
PCOS	genus.RuminococcaceaeUCG011.id.11368	rs2021633	A	G	0.16	0.03	2.53e-06	0.01	0.02	0.77
PCOS	genus.RuminococcaceaeUCG011.id.11368	rs34928882	C	G	-0.2	0.04	6.47e-08	0.03	0.03	0.22
PCOS	genus.RuminococcaceaeUCG011.id.11368	rs7148242	A	C	0.15	0.03	2.77e-06	0.02	0.02	0.5
PCOS	genus.RuminococcaceaeUCG011.id.11368	rs75525300	A	G	-0.2	0.04	5.73e-07	-0.01	0.03	0.74
PCOS	genus.RuminococcaceaeUCG011.id.11368	rs7603836	C	G	0.16	0.03	1.24e-06	0.05	0.03	0.05
PCOS	genus.RuminococcaceaeUCG011.id.11368	rs8050136	A	C	0.15	0.03	2.77e-06	-0.02	0.02	0.51
PCOS	genus.RuminococcaceaeUCG011.id.11368	rs9821459	T	G	-0.29	0.06	4.16e-06	0.11	0.05	0.03
PCOS	genus.RuminococcaceaeUCG005.id.11363	rs11055989	A	G	0.16	0.03	1.24e-06	0	0.01	0.97
PCOS	genus.RuminococcaceaeUCG005.id.11363	rs11642836	A	G	0.16	0.03	1.24e-06	0	0.01	0.71
PCOS	genus.RuminococcaceaeUCG005.id.11363	rs12808938	T	G	0.26	0.05	1.47e-06	0	0.02	0.98
PCOS	genus.RuminococcaceaeUCG005.id.11363	rs1474758	A	C	-0.17	0.03	2.58e-07	0	0.01	0.95
PCOS	genus.RuminococcaceaeUCG005.id.11363	rs2021633	A	G	0.16	0.03	2.53e-06	-0.01	0.01	0.26
PCOS	genus.RuminococcaceaeUCG005.id.11363	rs34928882	C	G	-0.2	0.04	6.47e-08	-0.02	0.01	0.06
PCOS	genus.RuminococcaceaeUCG005.id.11363	rs7148242	A	C	0.15	0.03	2.77e-06	0	0.01	0.93
PCOS	genus.RuminococcaceaeUCG005.id.11363	rs75525300	A	G	-0.2	0.04	5.73e-07	-0.03	0.02	0.07
PCOS	genus.RuminococcaceaeUCG005.id.11363	rs7603836	C	G	0.16	0.03	1.24e-06	0.02	0.01	0.1
PCOS	genus.RuminococcaceaeUCG005.id.11363	rs78906135	C	G	-0.37	0.07	1.88e-07	-0.03	0.05	0.52
PCOS	genus.RuminococcaceaeUCG005.id.11363	rs79709412	T	C	-0.33	0.07	2.43e-06	0.03	0.03	0.44
PCOS	genus.RuminococcaceaeUCG005.id.11363	rs8050136	A	C	0.15	0.03	2.77e-06	0	0.01	0.74
PCOS	genus.RuminococcaceaeUCG005.id.11363	rs9821459	T	G	-0.29	0.06	4.16e-06	0.02	0.02	0.45
PCOS	genus.Actinomyces.id.423	rs11055989	A	G	0.16	0.03	1.24e-06	0.01	0.02	0.43
PCOS	genus.Actinomyces.id.423	rs11642836	A	G	0.16	0.03	1.24e-06	0.02	0.02	0.15
PCOS	genus.Actinomyces.id.423	rs12808938	T	G	0.26	0.05	1.47e-06	0.03	0.03	0.24
PCOS	genus.Actinomyces.id.423	rs1474758	A	C	-0.17	0.03	2.58e-07	0.04	0.02	0.02
PCOS	genus.Actinomyces.id.423	rs2021633	A	G	0.16	0.03	2.53e-06	0.01	0.02	0.62
PCOS	genus.Actinomyces.id.423	rs34928882	C	G	-0.2	0.04	6.47e-08	0.01	0.02	0.75
PCOS	genus.Actinomyces.id.423	rs7148242	A	C	0.15	0.03	2.77e-06	0.01	0.02	0.57
PCOS	genus.Actinomyces.id.423	rs75525300	A	G	-0.2	0.04	5.73e-07	-0.02	0.02	0.32
PCOS	genus.Actinomyces.id.423	rs7603836	C	G	0.16	0.03	1.24e-06	-0.03	0.02	0.09
PCOS	genus.Actinomyces.id.423	rs8050136	A	C	0.15	0.03	2.77e-06	-0.01	0.02	0.52
PCOS	genus.Actinomyces.id.423	rs9821459	T	G	-0.29	0.06	4.16e-06	-0.05	0.03	0.15
PCOS	genus..Ruminococcusgauvreauiigroup.id.11342	rs11055989	A	G	0.16	0.03	1.24e-06	0	0.01	0.76
PCOS	genus..Ruminococcusgauvreauiigroup.id.11342	rs11642836	A	G	0.16	0.03	1.24e-06	0.01	0.01	0.3
PCOS	genus..Ruminococcusgauvreauiigroup.id.11342	rs12808938	T	G	0.26	0.05	1.47e-06	0.01	0.02	0.61
PCOS	genus..Ruminococcusgauvreauiigroup.id.11342	rs1474758	A	C	-0.17	0.03	2.58e-07	-0.01	0.01	0.54
PCOS	genus..Ruminococcusgauvreauiigroup.id.11342	rs2021633	A	G	0.16	0.03	2.53e-06	0.02	0.01	0.15
PCOS	genus..Ruminococcusgauvreauiigroup.id.11342	rs34928882	C	G	-0.2	0.04	6.47e-08	-0.01	0.01	0.57
PCOS	genus..Ruminococcusgauvreauiigroup.id.11342	rs7148242	A	C	0.15	0.03	2.77e-06	0.03	0.01	0.01
PCOS	genus..Ruminococcusgauvreauiigroup.id.11342	rs75525300	A	G	-0.2	0.04	5.73e-07	0.01	0.02	0.67
PCOS	genus..Ruminococcusgauvreauiigroup.id.11342	rs7603836	C	G	0.16	0.03	1.24e-06	0.01	0.01	0.66
PCOS	genus..Ruminococcusgauvreauiigroup.id.11342	rs79709412	T	C	-0.33	0.07	2.43e-06	-0.04	0.04	0.28
PCOS	genus..Ruminococcusgauvreauiigroup.id.11342	rs8050136	A	C	0.15	0.03	2.77e-06	-0.01	0.01	0.44
PCOS	genus..Ruminococcusgauvreauiigroup.id.11342	rs9821459	T	G	-0.29	0.06	4.16e-06	-0.01	0.02	0.53

## Sheet: Supplementary Table 8
Full results of MR analysis for the association between PCOS and gut microbiota
Exposure	Outcome (Bacterial genera)	Method	Nsnp	P_value	OR	OR_lci95	OR_uci95
genus.Sellimonas.id.14369	PCOS	MR Egger	8	0.12	1.96	0.95	4.05
genus.Sellimonas.id.14369	PCOS	Weighted median	8	0.61	1.04	0.89	1.22
genus.Sellimonas.id.14369	PCOS	Inverse variance weighted	8	0.83	1.01	0.89	1.15
genus.Sellimonas.id.14369	PCOS	Simple mode	8	0.77	1.05	0.78	1.4
genus.Sellimonas.id.14369	PCOS	Weighted mode	8	0.72	1.05	0.81	1.37
genus.Coprococcus2.id.11302	PCOS	MR Egger	10	0.36	1.17	0.85	1.61
genus.Coprococcus2.id.11302	PCOS	Weighted median	10	0.2	1.05	0.98	1.13
genus.Coprococcus2.id.11302	PCOS	Inverse variance weighted	10	0.55	1.02	0.95	1.09
genus.Coprococcus2.id.11302	PCOS	Simple mode	10	0.33	1.05	0.96	1.16
genus.Coprococcus2.id.11302	PCOS	Weighted mode	10	0.34	1.05	0.95	1.16
genus.Streptococcus.id.1853	PCOS	MR Egger	10	0.58	0.93	0.74	1.18
genus.Streptococcus.id.1853	PCOS	Weighted median	10	0.32	0.97	0.91	1.03
genus.Streptococcus.id.1853	PCOS	Inverse variance weighted	10	0.64	0.99	0.94	1.04
genus.Streptococcus.id.1853	PCOS	Simple mode	10	0.28	0.94	0.85	1.04
genus.Streptococcus.id.1853	PCOS	Weighted mode	10	0.3	0.94	0.85	1.05
family.Streptococcaceae.id.1850	PCOS	MR Egger	10	0.68	0.95	0.76	1.19
family.Streptococcaceae.id.1850	PCOS	Weighted median	10	0.2	0.96	0.9	1.02
family.Streptococcaceae.id.1850	PCOS	Inverse variance weighted	10	0.54	0.99	0.94	1.03
family.Streptococcaceae.id.1850	PCOS	Simple mode	10	0.23	0.94	0.86	1.03
family.Streptococcaceae.id.1850	PCOS	Weighted mode	10	0.21	0.94	0.86	1.03
genus.RuminococcaceaeUCG011.id.11368	PCOS	MR Egger	9	0.56	0.81	0.42	1.58
genus.RuminococcaceaeUCG011.id.11368	PCOS	Weighted median	9	0.51	1.05	0.91	1.21
genus.RuminococcaceaeUCG011.id.11368	PCOS	Inverse variance weighted	9	0.45	0.95	0.84	1.08
genus.RuminococcaceaeUCG011.id.11368	PCOS	Simple mode	9	0.49	1.09	0.86	1.37
genus.RuminococcaceaeUCG011.id.11368	PCOS	Weighted mode	9	0.46	1.09	0.88	1.34
genus.RuminococcaceaeUCG005.id.11363	PCOS	MR Egger	10	0.9	0.99	0.8	1.22
genus.RuminococcaceaeUCG005.id.11363	PCOS	Weighted median	10	0.8	0.99	0.93	1.05
genus.RuminococcaceaeUCG005.id.11363	PCOS	Inverse variance weighted	10	0.62	0.99	0.94	1.04
genus.RuminococcaceaeUCG005.id.11363	PCOS	Simple mode	10	0.89	0.99	0.91	1.09
genus.RuminococcaceaeUCG005.id.11363	PCOS	Weighted mode	10	0.89	0.99	0.91	1.08
genus.Actinomyces.id.423	PCOS	MR Egger	9	0.21	1.34	0.88	2.05
genus.Actinomyces.id.423	PCOS	Weighted median	9	0.09	1.09	0.99	1.21
genus.Actinomyces.id.423	PCOS	Inverse variance weighted	9	0.28	1.05	0.96	1.14
genus.Actinomyces.id.423	PCOS	Simple mode	9	0.25	1.1	0.95	1.27
genus.Actinomyces.id.423	PCOS	Weighted mode	9	0.19	1.1	0.97	1.25
genus..Ruminococcusgauvreauiigroup.id.11342	PCOS	MR Egger	10	0.82	1.03	0.81	1.31
genus..Ruminococcusgauvreauiigroup.id.11342	PCOS	Weighted median	10	0.24	1.04	0.97	1.12
genus..Ruminococcusgauvreauiigroup.id.11342	PCOS	Inverse variance weighted	10	0.05	1.05	1	1.11
genus..Ruminococcusgauvreauiigroup.id.11342	PCOS	Simple mode	10	0.42	1.05	0.94	1.18
genus..Ruminococcusgauvreauiigroup.id.11342	PCOS	Weighted mode	10	0.47	1.05	0.93	1.18

## Sheet: Supplementary Table 9
The heterogeneity of PCOS instrumental variables
Exposure	Outcome (gut microbiota)	Method	Q	Q_df	Q_pval
PCOS	genus.Sellimonas.id.14369	MR Egger	5.42	6	0.49
PCOS	genus.Sellimonas.id.14369	Inverse variance weighted	8.67	7	0.28
PCOS	genus.Coprococcus2.id.11302	MR Egger	13.06	8	0.11
PCOS	genus.Coprococcus2.id.11302	Inverse variance weighted	14.25	9	0.11
PCOS	genus.Streptococcus.id.1853	MR Egger	9.97	8	0.27
PCOS	genus.Streptococcus.id.1853	Inverse variance weighted	10.28	9	0.33
PCOS	family.Streptococcaceae.id.1850	MR Egger	9.29	8	0.32
PCOS	family.Streptococcaceae.id.1850	Inverse variance weighted	9.39	9	0.4
PCOS	genus.RuminococcaceaeUCG011.id.11368	MR Egger	11.69	7	0.11
PCOS	genus.RuminococcaceaeUCG011.id.11368	Inverse variance weighted	12.09	8	0.15
PCOS	genus.RuminococcaceaeUCG005.id.11363	MR Egger	5.66	8	0.69
PCOS	genus.RuminococcaceaeUCG005.id.11363	Inverse variance weighted	5.66	9	0.77
PCOS	genus.Actinomyces.id.423	MR Egger	9.91	7	0.19
PCOS	genus.Actinomyces.id.423	Inverse variance weighted	11.91	8	0.16
PCOS	genus..Ruminococcusgauvreauiigroup.id.11342	MR Egger	8.48	8	0.39
PCOS	genus..Ruminococcusgauvreauiigroup.id.11342	Inverse variance weighted	8.51	9	0.48

## Sheet: Supplementary Table 10
Directional horizontal pleiotropy assessed by intercept term in MR-egger of the association and MR-PRESSO of the association between PCOS and gut microbiota
		MR-Egger Analysis			MR-PRESSO Analysis
Exposure (Bacterial genera)	Outcome (gut microbiota)	Egger_intercept	SE	P_value	Global test P_value
PCOS	genus.Sellimonas.id.14369	-0.11	0.06	0.12	0.42
PCOS	genus.Coprococcus2.id.11302	-0.02	0.03	0.42	0.22
PCOS	genus.Streptococcus.id.1853	0.01	0.02	0.63	0.49
PCOS	family.Streptococcaceae.id.1850	0.01	0.02	0.77	0.49
PCOS	genus.RuminococcaceaeUCG011.id.11368	0.03	0.06	0.64	0.07
PCOS	genus.RuminococcaceaeUCG005.id.11363	0	0.02	0.99	0.46
PCOS	genus.Actinomyces.id.423	-0.04	0.04	0.27	0.11
PCOS	genus..Ruminococcusgauvreauiigroup.id.11342	0	0.02	0.86	0.69

[truncated: 1 more sheets: Sheet1]
